# Supplementary material for: Reduced RNA turnover as a driver of cellular senescence
Source: Life Sci Alliance. 2021 Jan 14;4(3):e202000809. doi: 10.26508/lsa.202000809 (PMC7812316; doi:10.26508/lsa.202000809)
Supplement: Supplementary file 2 [file LSA-2020-00809_TableS1.xlsx]

## Sheet: A Less than 2.5h
RefSeq NM genes (hg19) with a half-life shorter than 2.5h (bed12 format)
chr1	1321090	1334715	NM_030937	0	-	1322610	1334686	0	11	1872,93,112,142,105,100,65,121,110,75,317,	0,2066,2243,4519,4748,5055,7685,9683,12522,12886,13308,
chr1	6524170	6526255	NM_001039664	0	-	6524430	6526167	0	5	343,168,135,121,127,	0,441,977,1329,1958,
chr1	6640053	6649340	NM_005341	0	+	6640669	6649272	0	11	143,759,242,112,93,87,155,137,165,89,365,	0,547,2064,5925,6701,7211,7484,8066,8284,8762,8922,
chr1	6650783	6662929	NM_014851	0	-	6653424	6662877	0	4	2935,73,406,1073,	0,4761,8323,11073,
chr1	6673790	6684090	NM_153812	0	+	6674126	6681697	0	4	375,102,535,2620,	0,3026,6072,7680,
chr1	8071786	8086369	NM_018948	0	-	8073269	8075679	0	4	2670,77,198,152,	0,3581,3768,14431,
chr1	9352952	9429590	NM_025106	0	+	9415950	9427634	0	3	178,843,2084,	0,62849,74554,
chr1	11249411	11256038	NM_021146	0	+	11249636	11255080	0	5	601,101,195,199,1128,	0,2915,4225,5106,5499,
chr1	14075909	14114576	NM_001007257	0	+	14099664	14113022	0	4	73,111,4414,1567,	0,23663,29003,37100,
chr1	15256295	15394651	NM_001018001	0	+	15287235	15392293	0	8	245,192,137,171,190,131,51,2526,	0,30884,104949,114189,126291,130372,133772,135830,
chr1	15480242	15546974	NM_018022	0	+	15541583	15546239	0	3	208,537,1153,	0,61148,65579,
chr1	16384263	16400146	NM_182623	0	-	16384931	16399937	0	7	949,111,183,94,36,116,231,	0,1725,2100,4330,4730,5752,15652,
chr1	23410523	23495349	NM_033631	0	-	23415387	23420754	0	5	5023,3191,106,66,91,	0,7159,24991,25554,84735,
chr1	23685940	23694879	NM_030634	0	-	23688461	23694498	0	3	3774,127,414,	0,7594,8525,
chr1	23832929	23857725	NM_004091	0	-	23836371	23857285	0	7	3711,193,115,159,220,106,692,	0,9897,12578,14475,15399,17945,24104,
chr1	23884416	23885992	NM_002167	0	-	23885450	23885917	0	3	490,85,375,	0,1009,1201,
chr1	24286317	24289949	NM_017761	0	+	24287947	24288367	0	3	171,206,2020,	0,1101,1612,
chr1	25568739	25573945	NM_020317	0	-	25569079	25573454	0	5	457,84,152,586,146,	0,1301,2901,4195,5060,
chr1	26160496	26185948	NM_024037	0	-	26161483	26185848	0	3	1841,142,178,	0,3407,25274,
chr1	26438314	26452046	NM_152835	0	+	26440799	26449068	0	3	92,302,3719,	0,2468,10013,
chr1	26485569	26490453	NM_024869	0	+	26487782	26488598	0	2	48,2751,	0,2133,
chr1	27331510	27339341	NM_052943	0	-	27332434	27339161	0	2	1938,444,	0,7387,
chr1	27668512	27680423	NM_032872	0	+	27671825	27680343	0	15	129,229,149,73,46,37,101,114,161,97,159,79,100,206,220,	0,3275,5399,5786,5945,7094,7376,7630,7950,8367,8772,9236,9434,11261,11691,
chr1	28586028	28609002	NM_031459	0	+	28586358	28607313	0	10	420,66,198,183,213,151,119,191,145,1776,	0,9665,12156,12766,13063,13840,14522,15307,19579,21198,
chr1	28655550	28662476	NM_017638	0	+	28657173	28661481	0	3	141,139,1549,	0,1557,5377,
chr1	31184123	31196432	NM_002379	0	-	31186428	31196398	0	8	2355,81,153,417,126,223,347,128,	0,2970,3880,4632,5513,7458,10128,12181,
chr1	32671271	32674283	NM_018134	0	+	32671282	32673683	0	5	53,144,253,119,1443,	0,483,838,1331,1569,
chr1	32828139	32829910	NM_052841	0	+	32828302	32829857	0	2	308,715,	0,1056,
chr1	33005027	33071542	NM_001040441	0	+	33058532	33066020	0	5	146,82,824,170,5855,	0,14032,53504,55627,60660,
chr1	33938245	33962107	NM_145238	0	+	33944889	33961076	0	8	43,527,187,77,85,678,429,2290,	0,6534,15819,16469,16872,18379,20541,21572,
chr1	36038914	36060927	NM_178548	0	+	36039178	36060277	0	7	291,483,52,223,119,142,933,	0,613,1635,15016,16616,17320,21080,
chr1	37940180	37949978	NM_025079	0	+	37941097	37949212	0	6	50,481,140,235,107,1641,	0,879,5710,7021,7854,8157,
chr1	38000049	38019894	NM_024700	0	-	38003348	38019830	0	4	3564,599,103,288,	0,5708,18196,19557,
chr1	38022540	38032458	NM_003462	0	+	38022595	38030662	0	6	136,146,170,179,165,1832,	0,663,2387,4617,5141,8086,
chr1	38275245	38325264	NM_005955	0	-	38280807	38323330	0	11	5993,64,596,103,78,137,74,132,239,459,62,	0,7845,12547,14136,22671,25505,26097,29051,30346,47677,49957,
chr1	40974390	40981722	NM_022774	0	+	40980216	40981338	0	3	159,58,1536,	0,1014,5796,
chr1	41481268	41487397	NM_144990	0	-	41481777	41486332	0	5	632,144,522,561,104,	0,1637,2038,4629,6025,
chr1	43312243	43318146	NM_015911	0	+	43316629	43317484	0	2	85,1526,	0,4377,
chr1	44399472	44402912	NM_057091	0	+	44401328	44402437	0	5	85,149,127,139,939,	0,311,1789,2292,2501,
chr1	46505811	46598301	NM_003629	0	-	46509344	46597624	0	10	3732,171,75,177,143,126,181,99,109,783,	0,5778,6411,15655,21789,25914,26771,37375,40502,91707,
chr1	46859988	46879517	NM_001441	0	+	46860020	46879247	0	15	227,114,135,134,207,41,125,126,98,100,41,40,109,146,399,	0,7774,10697,11055,11271,11721,11927,14142,14784,16081,16497,17295,17826,18758,19130,
chr1	47073386	47080805	NM_145279	0	-	47075326	47080748	0	4	1970,203,468,163,	0,2287,5189,7256,
chr1	52497774	52499482	NM_138417	0	-	52498368	52499433	0	1	1708	0
chr1	53150120	53164019	NM_023077	0	-	53153391	53163998	0	3	3720,141,127,	0,8278,13772,
chr1	55222570	55230196	NM_152268	0	-	55223406	55224834	0	2	2293,63,	0,7563,
chr1	67390672	67454302	NM_020948	0	+	67394586	67450583	0	15	106,101,74,25,146,162,133,65,73,152,82,95,128,140,4048,	0,1152,3900,15038,21160,33069,33861,34689,38098,45818,46665,47907,51605,56789,59582,
chr1	67773046	67862583	NM_001559	0	+	67786051	67861772	0	16	604,112,288,115,185,143,151,80,220,201,99,159,138,91,100,1354,	0,12969,14238,19371,20836,22223,23296,31260,43506,60461,65072,65261,72622,79215,82665,88183,
chr1	78470622	78483648	NM_007034	0	+	78470794	78481931	0	3	383,569,1951,	0,8112,11075,
chr1	85731459	85742315	NM_003921	0	-	85733309	85742035	0	3	2206,289,337,	0,4841,10519,
chr1	89401455	89458643	NM_001008662	0	-	89401865	89435147	0	13	473,87,74,187,90,77,121,126,87,150,145,59,376,	0,7232,7577,13318,17290,19376,25394,25608,26286,29056,32897,33636,56812,
chr1	89445138	89458643	NM_019610	0	-	89448336	89449509	0	2	4611,376,	0,13129,
chr1	91380862	91487592	NM_201269	0	-	91382354	91447910	0	6	1685,103,606,3038,61,46,	0,2746,22179,22966,67004,106684,
chr1	92711958	92764544	NM_053274	0	-	92712086	92763556	0	19	245,83,112,64,110,85,74,42,90,31,54,188,103,238,109,120,126,69,63,	0,660,1476,16461,17221,18152,20017,20298,21511,21703,23321,25063,40088,42512,43796,45016,51002,51559,52523,
chr1	93544839	93604633	NM_007358	0	+	93545083	93602584	0	15	249,199,82,96,101,149,96,69,124,68,171,106,53,105,2407,	0,30947,31262,35405,35705,36187,39062,40050,41266,47949,49995,54420,54645,54808,57387,
chr1	94994728	95007315	NM_001993	0	-	94996015	95007192	0	6	1424,160,179,200,112,223,	0,3148,3917,6792,11084,12364,
chr1	100111668	100160091	NM_017734	0	+	100111873	100159618	0	8	250,81,125,115,34,114,1098,517,	0,16206,21529,40563,40817,40963,42662,47906,
chr1	104068320	104097859	NM_017619	0	+	104068692	104094402	0	15	564,48,119,84,112,69,143,126,152,162,95,59,133,72,204,	0,1996,8040,9075,9631,10427,11643,15651,17597,19242,20549,21278,25242,26022,29335,
chr1	104097265	104122156	NM_020978	0	+	104114224	104122122	0	12	466,160,214,147,198,231,134,123,100,119,126,224,	0,10791,16913,17466,18419,19064,19616,20579,20797,22846,23076,24667,
chr1	110046799	110052349	NM_020703	0	-	110050052	110051534	0	2	4822,308,	0,5242,
chr1	110881944	110889303	NM_022768	0	+	110882027	110888231	0	3	2946,111,374,	0,6216,6985,
chr1	110905478	110933648	NM_004696	0	-	110906387	110931945	0	9	1037,94,212,504,162,144,133,119,162,	0,12601,14093,15996,18125,18795,19977,26380,28008,
chr1	112264685	112282017	NM_019099	0	-	112269589	112281864	0	2	5741,210,	0,17122,
chr1	112938835	113003786	NM_018704	0	+	112958787	113000034	0	6	59,124,108,231,108,5234,	0,15980,19943,52728,58235,59717,
chr1	113615819	113674882	NM_014813	0	+	113616028	113666723	0	18	448,66,75,135,144,144,144,144,81,72,69,164,321,282,450,150,291,8386,	0,18120,20008,20232,21141,21414,22676,23024,25507,27013,27222,34396,37044,39281,41229,43089,46035,50677,
chr1	114304453	114355098	NM_018364	0	-	114308601	114355034	0	7	4622,109,168,143,138,674,767,	0,5267,6390,15378,15839,35531,49878,
chr1	114447947	114456708	NM_022836	0	+	114448208	114454813	0	4	450,166,183,2956,	0,1670,2683,5805,
chr1	117653681	117664371	NM_025188	0	-	117654926	117663823	0	6	1394,127,115,130,734,1036,	0,2299,4515,5556,6974,9654,
chr1	145438489	145442628	NM_006472	0	+	145438802	145441218	0	8	563,73,148,103,257,157,152,1446,	0,1103,1288,1548,1779,2142,2412,2693,
chr1	145470514	145475647	NM_001039888	0	+	145473328	145474819	0	4	392,228,546,2439,	0,1038,1607,2694,
chr1	149909704	149982675	NM_020205	0	-	149915755	149949445	0	12	7260,85,115,150,128,113,128,102,228,189,151,279,	0,9447,11166,11827,12292,21898,26442,27997,29514,33286,39656,72692,
chr1	150547026	150552214	NM_182763	0	-	150549839	150552006	0	2	2941,896,	0,4292,
chr1	150618705	150669630	NM_018178	0	-	150620796	150667314	0	5	2519,115,132,195,163,	0,15584,17402,48426,50762,
chr1	151132223	151138378	NM_212551	0	-	151133357	151137734	0	3	1273,365,824,	0,1988,5331,
chr1	151778546	151798572	NM_001001523	0	-	151779947	151798412	0	10	1563,110,111,108,133,122,513,142,86,167,	0,5254,6876,7168,7417,8503,8842,10593,11124,19859,
chr1	155036215	155042029	NM_182690	0	+	155036299	155041587	0	4	197,287,69,555,	0,2990,3632,5259,
chr1	155100351	155107375	NM_182685	0	+	155100453	155106543	0	4	194,296,51,945,	0,3463,5854,6079,
chr1	155146324	155157446	NM_025058	0	+	155146442	155156666	0	10	181,262,344,144,96,254,122,303,298,1174,	0,1537,2039,3083,3346,4153,4643,5783,8003,9948,
chr1	155165378	155177688	NM_007112	0	-	155165631	155177667	0	23	312,140,173,197,49,179,194,53,119,160,108,111,153,78,141,149,52,83,27,103,257,207,100,	0,399,1453,1875,2292,2454,2821,4216,4407,4863,5309,5506,5829,6369,6673,7224,7498,7635,7925,9267,9472,10612,12210,
chr1	155232658	155243295	NM_003993	0	-	155233008	155240768	0	13	533,91,80,83,130,95,167,117,67,85,229,170,304,	0,1082,1353,1600,1777,2992,3861,5142,5425,5840,6620,7940,10333,
chr1	155247253	155259639	NM_020897	0	+	155247381	155258254	0	8	406,430,162,219,147,241,165,2068,	0,4948,6511,7076,7702,8261,9710,10318,
chr1	156211974	156213108	NM_199173	0	+	156212022	156212953	0	4	112,39,70,285,	0,369,578,849,
chr1	156213111	156217908	NM_024897	0	-	156213651	156215639	0	7	1083,222,97,127,469,76,203,	0,1369,1821,2214,2461,3360,4594,
chr1	159824105	159832447	NM_001013661	0	-	159824542	159832311	0	7	711,199,120,222,202,179,185,	0,1567,2208,3429,3774,4418,8157,
chr1	162039480	162340265	NM_014697	0	+	162039967	162337257	0	10	592,72,93,74,109,142,167,177,166,3424,	0,84714,217653,230942,263326,274144,285496,287269,295713,297361,
chr1	166825748	166845501	NM_053053	0	-	166826803	166845470	0	8	1208,163,152,210,98,66,92,105,	0,1607,3674,5691,7312,12933,13251,19648,
chr1	169433148	169455182	NM_006996	0	-	169435086	169455004	0	6	2067,142,193,223,603,382,	0,4200,4733,6053,13244,21652,
chr1	169822214	169863100	NM_181093	0	-	169822853	169857981	0	14	699,695,162,172,185,140,78,112,103,57,114,186,215,172,	0,1196,2722,5967,9539,11295,13822,15854,17181,20622,22904,25560,35602,40714,
chr1	170501306	170522975	NM_152281	0	+	170501364	170521603	0	5	119,358,102,141,1820,	0,7044,10325,12539,19849,
chr1	171669302	171711205	NM_003762	0	-	171673645	171707554	0	8	4372,52,80,101,51,47,115,156,	0,6204,9502,10551,19008,28361,38186,41747,
chr1	173684119	173755825	NM_014458	0	+	173685182	173754385	0	12	98,64,574,159,95,116,184,144,134,209,107,1525,	0,1022,18732,36783,38232,40942,41995,51165,59324,60653,67142,70181,
chr1	173837517	173872685	NM_032522	0	+	173839363	173842767	0	4	26,196,949,30081,	0,545,1820,5087,
chr1	175126121	175161912	NM_014656	0	-	175129849	175130149	0	4	4161,176,74,137,	0,9576,20625,35654,
chr1	180199398	180248119	NM_033343	0	+	180199664	180243714	0	6	342,172,203,155,172,4800,	0,18021,36128,41116,41571,43921,
chr1	181057835	181062036	NM_016545	0	+	181058038	181059022	0	1	4201	0
chr1	182567757	182573524	NM_002928	0	-	182569426	182573394	0	5	1891,167,65,111,174,	0,3343,3797,4606,5593,
chr1	183524696	183559739	NM_000433	0	-	183525252	183559464	0	15	669,178,112,152,26,76,69,142,44,60,108,135,109,83,449,	0,4534,7633,7872,8443,10142,11358,11642,13580,15218,17623,18925,22037,31333,34594,
chr1	186640922	186649555	NM_000963	0	-	186643484	186649422	0	10	2972,148,287,247,84,182,144,144,117,185,	0,3458,4107,4676,5042,5858,6470,7267,7531,8448,
chr1	192778168	192781405	NM_002923	0	+	192778201	192780726	0	5	143,102,62,167,874,	0,1127,1331,1942,2363,
chr1	197237381	197447585	NM_201253	0	+	197237542	197447009	0	12	231,582,196,140,183,957,548,166,907,129,127,792,	0,60170,76029,79088,88579,152748,159202,161197,166454,170295,173914,209412,
chr1	200374078	200379164	NM_012482	0	-	200376145	200378833	0	2	4769,91,	0,4995,
chr1	201252579	201302121	NM_000299	0	+	201252830	201297964	0	15	453,104,395,145,208,178,63,115,156,177,154,187,85,107,2920,	0,10490,29714,33101,34120,35166,36364,36815,38526,39561,40976,41489,42302,45310,46622,
chr1	201979714	201986308	NM_004433	0	+	201980264	201984451	0	9	120,171,222,93,120,90,117,196,1972,	0,542,1370,1757,2053,2360,2595,3242,4622,
chr1	203274646	203278729	NM_006763	0	+	203274734	203276566	0	2	230,2498,	0,1585,
chr1	204372491	204380945	NM_032833	0	-	204375219	204380539	0	2	2950,2326,	0,6128,
chr1	205271190	205290873	NM_030952	0	-	205272577	205290756	0	7	2451,133,120,66,152,121,348,	0,3136,4125,6102,6518,9642,19335,
chr1	205473796	205501917	NM_212503	0	+	205492295	205500506	0	16	128,151,233,126,57,115,95,63,124,121,98,106,43,91,78,1446,	0,18478,18814,19563,20470,21396,21698,22106,23125,23379,24330,24655,24852,25590,25959,26675,
chr1	206808880	206828520	NM_003582	0	+	206809048	206822310	0	3	245,112,7788,	0,2114,11852,
chr1	207217193	207224422	NM_018566	0	-	207222364	207224375	0	2	5875,390,	0,6839,
chr1	209952552	209957904	NM_152485	0	-	209956169	209956979	0	2	4502,182,	0,5170,
chr1	212782102	212794116	NM_001674	0	+	212788363	212792897	0	4	170,244,108,1417,	0,6257,9366,10597,
chr1	217600334	217804432	NM_018040	0	-	217604486	217804313	0	10	4373,89,71,40,68,80,183,62,717,175,	0,22256,64687,71363,87829,183328,183896,187148,192790,203923,
chr1	219347219	219386200	NM_138794	0	+	219347232	219385070	0	5	104,100,170,116,1367,	0,5269,19204,36654,37614,
chr1	221052784	221058400	NM_021958	0	+	221053199	221058046	0	4	1007,180,185,864,	0,1751,2721,4752,
chr1	222988380	223179337	NM_032890	0	+	223116165	223179314	0	10	133,85,141,526,30,124,128,98,98,3611,	0,84742,113391,127768,168041,175586,176481,176974,179846,187346,
chr1	226170402	226187044	NM_152608	0	-	226173002	226187013	0	7	2822,493,121,170,112,118,151,	0,5194,8541,9696,10189,12564,16491,
chr1	227751256	227850162	NM_178549	0	+	227751395	227843529	0	4	169,93,127,8126,	0,18958,82988,90780,
chr1	228106356	228135633	NM_003395	0	-	228109218	228135588	0	4	3345,263,257,140,	0,5482,6607,29137,
chr1	228581376	228594536	NM_145214	0	-	228582405	228594262	0	6	1577,101,23,231,96,682,	0,3271,3467,7288,8390,12478,
chr1	228595635	228604562	NM_016102	0	-	228595901	228602773	0	7	817,104,23,231,96,470,323,	0,1237,1454,3011,5862,6709,8604,
chr1	228871225	228882411	NM_021205	0	+	228871489	228879487	0	3	526,59,3380,	0,2194,7806,
chr1	229456761	229478794	NM_145257	0	-	229460981	229478212	0	4	4397,269,415,136,	0,5723,21084,21897,
chr1	229761993	229795947	NM_014777	0	+	229763380	229795044	0	10	110,139,177,3331,161,111,243,88,140,1101,	0,1374,6022,8670,17286,19612,21263,24988,28002,32853,
chr1	231359510	231376921	NM_152379	0	-	231360024	231376887	0	7	650,53,87,96,60,332,152,	0,1706,2974,3208,5385,15092,17259,
chr1	231468498	231473598	NM_175876	0	-	231471313	231473491	0	1	5100	0
chr1	234740014	234745271	NM_182972	0	-	234742882	234745240	0	2	3584,1079,	0,4178,
chr1	235330216	235491494	NM_031371	0	-	235331839	235490234	0	23	1751,147,216,114,1209,199,85,176,244,98,95,73,155,77,80,139,92,80,91,66,111,55,411,	0,5716,8282,10898,14683,27111,29129,52891,53400,54663,56264,57801,62329,64211,67511,73411,79518,85828,88758,90258,93740,160012,160867,
chr1	239792372	240078749	NM_000740	0	+	240070751	240072524	0	5	467,63,103,127,8017,	0,3151,49113,198179,278360,
chr1	244515936	244552965	NM_001012970	0	+	244528002	244552371	0	5	100,69,96,173,713,	0,12053,22737,25832,36316,
chr1	245133170	245251148	NM_032328	0	+	245133720	245250662	0	8	175,115,85,73,80,43,67,602,	0,460,47373,89517,112214,113573,113753,117376,
chr1	247197938	247242113	NM_033213	0	-	247200750	247241898	0	4	3791,61,127,218,	0,4173,4774,43957,
chr1	247263263	247267674	NM_024804	0	-	247263675	247267501	0	4	1358,61,127,434,	0,1769,2025,3977,
chr1	249132422	249143716	NM_024836	0	+	249141473	249142832	0	4	328,154,97,2466,	0,6259,7342,8828,
chr1	249200433	249213345	NM_170725	0	+	249208061	249212562	0	3	108,64,2545,	0,7581,10367,
chr10	15139353	15146256	NM_183005	0	+	15145313	15146165	0	3	412,119,953,	0,4863,5950,
chr10	18429352	18832486	NM_201596	0	+	18429665	18828653	0	14	433,93,120,123,137,77,134,81,59,110,152,96,186,4328,	0,10459,261500,357931,360388,366047,373812,377912,378486,387164,393652,395677,397756,398806,
chr10	21802403	21814611	NM_207371	0	-	21804024	21806751	0	4	6184,92,189,136,	0,7914,10208,12072,
chr10	27293044	27389427	NM_014915	0	-	27294518	27389255	0	34	1608,46,229,218,291,130,113,94,71,153,957,138,184,214,142,34,171,179,71,73,29,99,94,62,130,203,61,73,31,71,107,174,115,414,	0,2801,8766,10378,13386,18442,20331,24736,25170,29109,30680,33070,33755,35849,39310,40041,42237,44685,49204,56229,56396,57028,59872,62371,63041,73222,73517,74973,78687,82423,88290,89233,89569,95969,
chr10	28966449	28971861	NM_012342	0	+	28966826	28971330	0	3	453,288,950,	0,3737,4462,
chr10	30723112	30750762	NM_005204	0	+	30727867	30749765	0	9	195,231,359,168,262,107,153,247,1128,	0,2992,4732,13598,16074,17454,23900,25071,26522,
chr10	35927176	35930362	NM_031866	0	-	35928272	35930357	0	1	3186	0
chr10	38117692	38146564	NM_021045	0	-	38120542	38145238	0	6	4352,96,127,42,98,452,	0,8852,9220,27531,27670,28420,
chr10	43084556	43134018	NM_006955	0	-	43088060	43132376	0	5	5591,96,145,53,97,	0,42820,43186,47811,49365,
chr10	44051792	44063907	NM_005674	0	-	44052150	44053527	0	2	1827,561,	0,11554,
chr10	44101885	44113352	NM_145312	0	+	44102498	44112817	0	5	109,78,127,96,1614,	0,559,2176,2817,9853,
chr10	45455249	45491338	NM_032023	0	+	45465650	45488777	0	11	65,100,76,143,92,158,102,52,122,98,2622,	0,10363,11971,22719,24220,25011,29472,29868,31146,32103,33467,
chr10	45496370	45500774	NM_006963	0	+	45498816	45499491	0	2	56,2047,	0,2357,
chr10	49654078	49813118	NM_021226	0	-	49654433	49812841	0	10	584,880,122,74,133,208,129,88,200,311,	0,4225,7268,8052,8966,13648,33600,109429,136919,158729,
chr10	50942686	50970369	NM_018245	0	-	50943273	50966638	0	23	711,155,164,73,126,72,179,128,151,129,103,153,180,129,180,91,147,155,116,103,171,205,85,	0,1382,1716,3145,3306,3550,5020,6069,8187,9353,10009,10703,11157,12109,12388,15085,16198,17186,17492,17997,22135,23748,27598,
chr10	52065360	52383716	NM_147156	0	-	52066901	52103874	0	11	1721,167,154,118,854,81,142,43,91,95,250,	0,2381,5661,21604,37891,127875,155072,161289,214230,284552,318106,
chr10	52834246	54058110	NM_006258	0	+	52834350	54053660	0	18	415,167,114,106,64,78,95,66,75,97,140,90,142,164,123,63,67,4549,	0,78677,393236,730098,833020,979997,988050,1059353,1087402,1177083,1196863,1197905,1206302,1207666,1214239,1214444,1215737,1219315,
chr10	53455245	53459355	NM_015235	0	-	53457458	53459309	0	1	4110	0
chr10	61005888	61122352	NM_001001971	0	-	61007373	61122220	0	12	1609,102,200,96,139,211,85,64,119,205,57,194,	0,5446,6670,8219,22424,23770,37234,56672,77859,106141,109758,116270,
chr10	63661457	63856703	NM_032199	0	+	63661468	63852789	0	10	32,255,226,231,113,202,53,98,199,6083,	0,460,38484,98392,149189,155418,157544,168001,184003,189163,
chr10	64564479	64568239	NM_032804	0	+	64564819	64565632	0	1	3760	0
chr10	64893087	64914784	NM_030759	0	+	64893230	64913978	0	4	173,85,41,1514,	0,12881,18822,20183,
chr10	74033681	74035794	NM_019058	0	+	74033974	74034946	0	3	137,265,1342,	0,233,771,
chr10	74870212	74891581	NM_015901	0	+	74874123	74890661	0	9	113,92,140,135,107,126,112,155,1121,	0,3902,9563,11720,13759,14663,14943,16218,20248,
chr10	77157587	77161522	NM_032772	0	-	77158506	77161177	0	2	2545,660,	0,3275,
chr10	88428267	88495829	NM_007078	0	+	88428448	88492733	0	14	60,116,152,76,368,170,37,189,146,445,181,121,116,3186,	0,158,10856,11571,12925,23385,24024,38020,41394,47816,49453,50216,57626,64376,
chr10	88728238	88730672	NM_006829	0	+	88728301	88730339	0	3	124,63,440,	0,1718,1994,
chr10	91061802	91069028	NM_001547	0	+	91061880	91067132	0	2	83,3310,	0,3916,
chr10	91174324	91180754	NM_012420	0	+	91174555	91178405	0	2	236,3793,	0,2637,
chr10	91339251	91403673	NM_138316	0	-	91344162	91403481	0	6	4971,126,124,254,353,220,	0,9157,13702,19757,32201,64202,
chr10	93388198	93392828	NM_005398	0	-	93389683	93392726	0	2	2425,116,	0,4514,
chr10	94449711	94455404	NM_002729	0	+	94449743	94454525	0	4	393,179,51,1101,	0,2413,2747,4592,
chr10	95753687	96092580	NM_016341	0	+	95790803	96084837	0	33	328,1570,286,317,146,259,206,676,183,118,157,123,137,239,62,166,108,117,159,130,122,118,132,291,164,262,119,129,210,159,219,213,4856,	0,36752,138243,177249,233375,240123,241984,252015,258385,260259,260962,264869,265083,268563,271716,271862,274998,276555,279631,285851,289859,290917,299577,304448,310551,312496,314650,319323,322616,327970,330418,330961,334037,
chr10	97803339	97820625	NM_019084	0	+	97804150	97817998	0	6	137,110,211,300,127,3039,	0,770,6673,13118,13538,14247,
chr10	99092253	99094486	NM_012083	0	-	99093627	99094329	0	1	2233	0
chr10	99437180	99446998	NM_021732	0	-	99437625	99439662	0	3	602,297,476,	0,2195,9342,
chr10	99894413	100004654	NM_014472	0	+	99967871	100003915	0	9	50,93,105,1799,176,71,96,141,807,	0,28226,28636,73444,96855,99789,100768,101367,109434,
chr10	101370279	101380196	NM_031212	0	-	101370605	101380092	0	4	844,57,229,395,	0,2020,3173,9522,
chr10	103585730	103603677	NM_173192	0	-	103587109	103603325	0	9	1427,63,105,108,71,70,125,96,425,	0,1715,1915,2177,2415,2653,3101,5098,17522,
chr10	103825105	103827793	NM_024747	0	+	103825231	103827559	0	1	2688	0
chr10	103989945	104001269	NM_005029	0	-	103990270	103991837	0	4	913,203,130,180,	0,1399,1774,11144,
chr10	106069453	106093663	NM_033397	0	-	106074165	106075809	0	3	6369,161,279,	0,23642,23931,
chr10	112257664	112271289	NM_004419	0	+	112257879	112270184	0	4	594,149,220,1512,	0,4814,9028,12113,
chr10	115880620	115933962	NM_018017	0	-	115884901	115923027	0	16	4365,220,211,81,190,256,143,87,99,105,120,213,129,127,693,189,	0,5024,6599,9029,10285,11067,14051,15029,15286,16324,23635,24687,30230,36692,41775,53153,
chr10	123237843	123357972	NM_022970	0	-	123239370	123353331	0	18	1692,106,138,71,123,191,111,122,152,203,148,191,124,170,78,267,259,497,	0,5368,7065,9024,9661,18202,20165,22496,25460,36787,40352,41649,60262,72960,86172,87108,115379,119632,
chr10	124320180	124403252	NM_007329	0	+	124320286	124402914	0	53	167,30,48,48,48,48,324,30,42,324,30,33,324,30,39,324,324,30,39,324,30,33,324,30,39,324,30,33,324,30,33,324,30,33,324,30,33,324,30,39,324,27,33,154,203,321,21,30,151,209,185,410,615,	0,5302,9497,10225,11649,13050,15734,17146,18053,18913,20201,21128,21935,23657,24606,25395,28279,30000,30814,31607,32904,33831,34638,36360,37309,38109,39399,40326,41132,46494,48444,49250,50553,52503,53309,54612,56563,57352,58643,59588,60392,64612,65268,69175,69623,70296,71190,72196,72526,75326,76463,79375,82457,
chr10	124608593	124639097	NM_152644	0	-	124608762	124610031	0	4	362,127,142,97,	0,1346,6567,30407,
chr10	124690416	124713743	NM_024942	0	-	124691942	124713694	0	6	1761,455,207,73,204,213,	0,6804,17748,21053,21928,23114,
chr10	134210703	134231358	NM_138499	0	+	134210730	134219777	0	3	152,1664,794,	0,7426,19861,
chr10	135075926	135090372	NM_001109	0	-	135076659	135090321	0	23	811,78,66,190,115,85,78,151,70,190,90,178,149,82,170,69,63,190,77,79,77,104,97,	0,1265,4929,5506,6325,7022,7474,7937,8313,8458,8777,9105,9383,9770,9993,10375,10534,10831,11339,11528,11736,13061,14349,
chr10	135160876	135166187	NM_145202	0	+	135160921	135165944	0	5	53,67,53,134,437,	0,2722,4008,4634,4874,
chr10	135340866	135352627	NM_000773	0	+	135340899	135352468	0	9	210,160,150,161,177,142,188,142,344,	0,1118,4222,4761,5329,6393,9700,10388,11417,
chr11	1575280	1593501	NM_004420	0	-	1577747	1587056	0	7	3524,124,160,167,139,339,371,	0,3743,4061,4838,9800,11545,17850,
chr11	2908574	2924805	NM_007105	0	-	2909409	2920931	0	4	1291,395,126,117,	0,12051,15239,16114,
chr11	3379156	3400376	NM_007152	0	-	3380347	3400270	0	4	2639,96,127,109,	0,13048,13650,21111,
chr11	3686816	3692614	NM_020402	0	-	3687336	3692542	0	5	978,533,155,146,133,	0,1645,3609,4209,5665,
chr11	4619901	4629461	NM_018073	0	-	4621505	4626734	0	7	2155,101,23,261,96,483,205,	0,2355,2992,3480,4573,6407,9355,
chr11	9595216	9611532	NM_003390	0	+	9595480	9610149	0	11	840,206,64,173,122,147,96,86,171,146,1537,	0,2218,2560,2817,3472,7862,11588,11772,12779,13041,14779,
chr11	10326619	10328944	NM_001124	0	+	10327247	10328188	0	4	157,119,150,1066,	0,607,876,1259,
chr11	10874252	10879600	NM_021211	0	-	10874410	10876492	0	3	2413,114,192,	0,3438,5156,
chr11	18627949	18655889	NM_194285	0	-	18631407	18655804	0	6	3552,78,175,1536,115,145,	0,5074,5911,8160,10472,27795,
chr11	19245609	19262492	NM_024680	0	-	19246204	19261668	0	13	778,395,133,535,88,204,138,162,315,157,279,124,398,	0,1158,1669,5391,6178,6568,8171,10297,10681,13251,13791,16044,16485,
chr11	22644078	22647369	NM_022725	0	-	22646231	22647356	0	1	3291	0
chr11	27015658	27018632	NM_203371	0	+	27016073	27016709	0	1	2974	0
chr11	27676440	27743577	NM_170731	0	-	27679367	27742961	0	2	3692,619,	0,66518,
chr11	28042165	28129703	NM_031217	0	-	28042746	28119494	0	17	664,110,108,448,236,122,165,163,113,75,177,198,111,105,158,371,93,	0,3122,14768,15598,38307,41776,48640,56388,62237,62550,64013,67905,69998,70790,74024,77004,87445,
chr11	28129934	28355054	NM_152636	0	+	28134881	28349685	0	8	65,236,287,137,192,179,71,3112,	0,1778,4930,102674,181818,188365,219707,222008,
chr11	30344650	30359770	NM_152316	0	+	30352495	30358342	0	4	99,489,128,1657,	0,7782,9762,13463,
chr11	31453947	31531169	NM_144981	0	-	31454046	31484823	0	7	168,111,127,89,134,63,104,	0,1059,23859,28225,30771,41323,77118,
chr11	31806339	31832901	NM_000280	0	-	31811481	31827959	0	13	5228,151,116,151,83,159,166,216,131,61,77,188,239,	0,5918,8646,8860,9240,9838,15899,16769,17912,21610,22057,26036,26323,
chr11	36397534	36486754	NM_024841	0	+	36422671	36484286	0	10	174,76,289,81,49,58,92,141,127,2863,	0,644,25012,27313,43270,55868,61400,70315,75224,86357,
chr11	36505320	36531822	NM_145803	0	-	36511387	36523065	0	8	6880,78,72,159,151,318,93,225,	0,8780,11205,13337,14719,17449,17948,26277,
chr11	45869025	45904795	NM_021117	0	+	45869041	45893782	0	12	231,109,143,185,89,141,312,152,203,93,142,2331,	0,8507,11256,13373,14585,20137,22031,22578,22855,23367,24617,33439,
chr11	46624410	46638777	NM_173811	0	-	46625079	46637787	0	3	1049,814,104,	0,12707,14263,
chr11	46722580	46727462	NM_024741	0	+	46722597	46727413	0	5	69,278,62,260,1560,	0,368,1673,1953,3322,
chr11	47459314	47470688	NM_005055	0	-	47459525	47470516	0	8	284,200,54,123,99,159,339,364,	0,968,3395,3848,4060,4893,10049,11010,
chr11	57425233	57429337	NM_006831	0	+	57426948	57428908	0	3	99,628,1101,	0,1693,3003,
chr11	58874709	58894885	NM_198947	0	+	58877098	58893775	0	4	60,45,167,3234,	0,1431,2303,16942,
chr11	65082336	65089887	NM_006779	0	+	65088369	65089002	0	2	89,1873,	0,5678,
chr11	65541368	65548447	NM_138368	0	-	65545326	65548062	0	2	6445,535,	0,6544,
chr11	65633911	65640271	NM_016938	0	-	65634388	65639825	0	11	639,196,127,120,120,117,123,207,49,118,118,	0,1420,1854,2069,3416,3680,4095,4716,5529,5803,6242,
chr11	65647307	65651212	NM_001335	0	+	65647325	65651089	0	10	105,85,114,155,97,81,126,65,210,234,	0,365,1570,2338,2593,2772,2942,3232,3378,3671,
chr11	65764015	65769628	NM_032325	0	-	65766069	65767860	0	6	2199,48,109,109,174,248,	0,2805,3022,3508,3758,5365,
chr11	66045645	66051677	NM_182553	0	+	66045927	66051068	0	6	363,69,48,113,144,637,	0,4084,4558,4860,5073,5395,
chr11	67202980	67205153	NM_005608	0	-	67203203	67205090	0	2	841,66,	0,2107,
chr11	69480330	69490121	NM_153451	0	-	69482286	69490007	0	5	2025,118,71,106,164,	0,2332,6186,7653,9627,
chr11	70049268	70053508	NM_003824	0	+	70049565	70052579	0	2	583,1270,	0,2970,
chr11	71709954	71713850	NM_001039660	0	+	71711030	71712907	0	6	111,86,207,124,148,1021,	0,1018,1442,2292,2496,2875,
chr11	74699977	74721952	NM_006656	0	+	74700105	74717537	0	3	222,212,5495,	0,5576,16480,
chr11	76061000	76092176	NM_004705	0	-	76061907	76091880	0	5	2838,37,108,121,385,	0,5661,10999,15895,30791,
chr11	77300997	77321401	NM_173039	0	+	77301037	77320422	0	3	659,117,1059,	0,13603,19345,
chr11	77882294	77899672	NM_001029859	0	-	77884817	77885600	0	2	3335,54,	0,17324,
chr11	82684174	82782939	NM_014488	0	-	82693206	82708358	0	6	9283,184,84,101,101,207,	0,14454,20906,24091,61039,98558,
chr11	86152149	86383240	NM_001014811	0	-	86152320	86382986	0	14	333,99,174,143,106,114,98,110,104,162,76,150,134,437,	0,1713,5206,5957,7042,8781,9193,23983,46229,56855,67684,115445,118582,230654,
chr11	87846418	87908611	NM_022337	0	-	87847155	87908552	0	3	890,281,261,	0,36424,61932,
chr11	93517447	93548129	NM_004268	0	+	93517679	93545230	0	12	482,167,220,137,85,153,131,185,138,118,160,3111,	0,3719,6292,9446,9669,10626,12128,13253,17553,23236,25435,27571,
chr11	94227149	94232744	NM_017704	0	+	94229859	94231698	0	3	52,348,1508,	0,2620,4087,
chr11	94277016	94283064	NM_002033	0	+	94277299	94278892	0	1	6048	0
chr11	95502116	95522946	NM_144664	0	-	95504724	95522642	0	10	2698,102,136,81,48,200,156,55,65,391,	0,6969,9869,10654,10926,14112,17166,18671,19546,20439,
chr11	96123176	96126725	NM_003772	0	+	96123813	96125388	0	1	3549	0
chr11	105878625	105892967	NM_032424	0	-	105880261	105881644	0	3	2212,612,1279,	0,2557,13063,
chr11	114271250	114281332	NM_016090	0	+	114271393	114278529	0	5	239,163,88,91,3166,	0,1169,2299,5180,6916,
chr11	116618890	116643703	NM_032725	0	-	116619197	116643680	0	10	401,82,185,139,106,218,714,85,94,166,	0,8971,9591,10094,10899,12560,14378,17187,21954,24647,
chr11	118868847	118886502	NM_198489	0	+	118868907	118886308	0	11	180,164,99,67,63,65,106,31,90,133,255,	0,292,873,12626,13083,13801,14011,15094,16856,17169,17400,
chr11	119225924	119234918	NM_171997	0	-	119227544	119234705	0	12	1708,121,108,79,81,104,65,111,112,124,51,360,	0,1972,2268,2542,2766,2934,3558,3809,4016,4322,4969,8634,
chr11	123594622	123612368	NM_003455	0	-	123596704	123601596	0	9	3077,120,130,89,211,499,76,120,112,	0,3561,4218,5211,5700,6572,16202,16502,17634,
chr11	124636393	124670302	NM_024631	0	-	124637071	124670276	0	4	1531,61,100,536,	0,6496,8221,33373,
chr11	125753508	125770541	NM_145014	0	+	125769263	125770163	0	4	404,50,55,1303,	0,7809,15490,15730,
chr11	125763379	125773101	NM_031307	0	-	125763679	125766179	0	4	802,566,424,37,	0,1739,2422,9685,
chr11	130318868	130346540	NM_139055	0	+	130318868	130343716	0	8	957,133,168,284,178,182,176,3599,	0,12515,13113,13523,20288,21946,22234,24073,
chr12	1020901	1058860	NM_134424	0	-	1022556	1042224	0	12	1717,228,102,140,182,76,119,68,94,102,102,93,	0,2158,2695,4608,4903,13714,15409,18083,18315,19484,21239,37866,
chr12	1675158	1703747	NM_152441	0	-	1675913	1703232	0	2	818,1709,	0,26880,
chr12	2055218	2113623	NM_152640	0	-	2055371	2113597	0	9	234,249,873,129,136,67,128,41,176,	0,3033,6363,9379,19505,21791,47211,51882,58229,
chr12	2934513	2944201	NM_031474	0	-	2936372	2944149	0	6	1952,53,122,83,153,394,	0,2277,2578,2984,5360,9294,
chr12	6419601	6437672	NM_018173	0	+	6421392	6437311	0	16	80,206,156,165,96,51,150,111,150,138,120,133,116,146,693,371,	0,1723,3193,4569,5118,5433,5819,6867,7111,7421,7865,8309,8557,15992,16818,17700,
chr12	6561207	6571482	NM_018009	0	+	6561414	6571315	0	7	271,231,270,339,303,84,283,	0,1025,1405,5364,6603,8813,9992,
chr12	6930986	6936585	NM_019858	0	+	6933064	6936369	0	5	80,1298,190,158,768,	0,1647,3662,4374,4831,
chr12	6950088	6956557	NM_002075	0	+	6950451	6956062	0	10	109,87,39,107,64,163,67,202,217,602,	0,333,661,2045,2249,2438,2707,2852,4661,5867,
chr12	6980099	6982467	NM_032641	0	-	6980355	6982065	0	3	384,760,58,	0,1302,2310,
chr12	12626215	12715797	NM_030640	0	-	12629766	12674032	0	7	4734,124,160,164,139,593,747,	0,6941,13746,27237,46580,47589,88835,
chr12	12870203	12875316	NM_004064	0	+	12870773	12871880	0	3	1045,130,1347,	0,1555,3766,
chr12	26111614	26232822	NM_007211	0	+	26208276	26232006	0	6	467,94,211,890,145,857,	0,36355,96554,105816,108887,120351,
chr12	30862485	30907448	NM_001002259	0	-	30862835	30906697	0	18	919,64,101,186,169,147,105,56,82,123,678,44,168,83,239,87,63,1171,	0,2014,4233,5407,6956,9527,11259,13707,14818,16414,19096,20687,21791,24077,25416,31468,41519,43792,
chr12	32112348	32146041	NM_018169	0	+	32133889	32145469	0	6	77,95,168,5080,84,730,	0,1362,10774,21463,27824,32963,
chr12	44229883	44783541	NM_032256	0	+	44238454	44782455	0	8	116,305,133,100,98,160,130,1733,	0,8543,108129,307444,375189,463479,540494,551925,
chr12	49082240	49110490	NM_001240	0	-	49086815	49110458	0	9	5979,71,164,46,63,61,129,82,193,	0,7301,7541,9680,11320,12555,17310,25985,28057,
chr12	49388931	49393158	NM_015086	0	-	49390522	49393070	0	2	3518,297,	0,3930,
chr12	49458458	49463762	NM_144593	0	-	49458885	49463568	0	8	517,82,48,57,83,68,72,246,	0,674,1555,1800,1943,2292,4359,5058,
chr12	50229825	50236889	NM_181708	0	-	50232153	50236870	0	2	2973,253,	0,6811,
chr12	50497790	50505095	NM_005276	0	+	50497833	50503302	0	8	84,178,141,139,113,234,107,1890,	0,566,1540,2280,2797,3559,4016,5415,
chr12	51454987	51477379	NM_030809	0	-	51457528	51470344	0	5	3465,297,260,237,258,	0,6468,12618,15206,22134,
chr12	53585106	53601035	NM_000889	0	-	53585339	53594227	0	16	314,161,209,220,224,194,147,90,96,159,242,171,202,204,123,50,	0,536,1007,1368,1817,2385,2875,4051,4303,4718,5256,6170,6427,8920,9749,15879,
chr12	54366909	54371427	NM_014212	0	+	54367025	54369197	0	2	798,2463,	0,2055,
chr12	54393944	54397120	NM_006897	0	+	54393972	54396458	0	2	566,907,	0,2269,
chr12	54410671	54449814	NM_014620	0	+	54447706	54448989	0	4	527,117,445,1181,	0,36272,37029,37962,
chr12	54410671	54424607	NM_153693	0	+	54422551	54423746	0	3	527,346,1169,	0,11688,12767,
chr12	54685890	54689563	NM_006163	0	-	54686157	54689032	0	3	1275,170,236,	0,3028,3437,
chr12	56512049	56521298	NM_032786	0	+	56514346	56515651	0	3	53,64,7004,	0,822,2245,
chr12	56864735	56881945	NM_013267	0	-	56865270	56881902	0	18	692,64,77,62,93,132,177,51,67,59,33,59,164,80,130,122,100,225,	0,821,1167,1738,2276,2511,3592,3894,4092,4672,4993,6708,6981,7231,8100,8828,9336,16985,
chr12	57392619	57400330	NM_014830	0	-	57396562	57398701	0	2	6126,142,	0,7569,
chr12	57482896	57489259	NM_005967	0	+	57483054	57488504	0	7	241,874,134,52,133,192,865,	0,2011,3334,3803,3949,4293,5498,
chr12	57910370	57914300	NM_004083	0	-	57910591	57911189	0	4	593,170,48,100,	0,681,1118,3830,
chr12	58335349	58352931	NM_033276	0	+	58335484	58350673	0	6	322,46,82,138,84,2462,	0,4061,5428,10191,12039,15120,
chr12	59265936	59314319	NM_153377	0	-	59266353	59314016	0	19	662,276,144,159,453,282,321,164,72,72,81,144,144,144,144,132,75,72,539,	0,1900,2275,4290,5245,6669,8426,10714,11365,13676,14655,15634,16174,16664,17841,18510,41826,42109,47844,
chr12	65563362	65642135	NM_014319	0	+	65563376	65640105	0	13	1536,38,67,68,80,146,102,103,179,82,106,79,2194,	0,41343,46394,48969,68919,69086,70346,70553,71326,73805,76086,76278,76579,
chr12	68042524	68059186	NM_003583	0	+	68050906	68052493	0	2	438,8301,	0,8361,
chr12	69864167	69973571	NM_001042555	0	+	69962810	69968735	0	10	143,61,96,43,95,92,187,159,164,5787,	0,9911,60477,61626,91792,98617,99943,100888,101730,103617,
chr12	72003379	72057628	NM_144982	0	-	72004207	72057390	0	35	966,63,40,102,101,166,105,111,95,199,106,238,189,187,184,120,102,122,132,110,543,132,175,150,122,138,165,210,98,124,224,199,65,417,836,	0,1095,1458,2186,3735,4935,5234,5606,9715,10326,10610,13760,14504,16660,18151,19318,20009,21000,21223,22178,22372,23286,23664,24555,25104,25843,26890,27250,28818,32836,34495,35277,38149,47285,53413,
chr12	82752307	82873016	NM_032230	0	+	82752344	82872803	0	12	296,165,107,600,148,95,30,74,94,75,72,306,	0,28274,31287,40266,44454,72364,76166,80189,98198,118115,118752,120403,
chr12	85673997	85695561	NM_006982	0	+	85674039	85695253	0	4	268,305,129,629,	0,3352,6633,20935,
chr12	86194480	86230187	NM_005447	0	-	86198479	86229979	0	2	5260,255,	0,35452,
chr12	93963744	93970521	NM_003877	0	+	93966673	93968955	0	3	230,352,2024,	0,2716,4753,
chr12	106457124	106533811	NM_014840	0	-	106460579	106532431	0	7	4609,133,120,66,152,121,1620,	0,7427,9377,20517,23387,43058,75067,
chr12	108909053	108914987	NM_007076	0	+	108910749	108913252	0	3	85,359,2811,	0,1638,3123,
chr12	110151629	110208300	NM_032829	0	+	110181951	110207093	0	3	1073,128,2484,	0,30276,54187,
chr12	110971049	111021123	NM_139283	0	-	110974841	111020836	0	6	3851,130,124,199,180,510,	0,4899,6577,12635,18544,49564,
chr12	113860194	113876081	NM_138432	0	+	113865787	113875884	0	9	88,122,195,40,140,89,228,125,391,	0,4740,5572,6030,6770,11744,12939,14361,15496,
chr12	115108059	115121980	NM_005996	0	-	115109645	115121005	0	7	2048,671,158,77,147,268,1364,	0,3910,6058,7325,9250,10624,12557,
chr12	122459789	122499950	NM_020993	0	+	122459997	122497069	0	6	300,82,97,168,185,2953,	0,8816,13447,22002,32921,37208,
chr12	122956146	122985479	NM_017612	0	-	122958043	122985387	0	14	2676,118,87,122,143,143,61,66,104,78,106,75,41,293,	0,6241,6606,8590,9922,10345,11035,11679,11860,17786,18862,21115,27227,29040,
chr12	122988000	123011483	NM_023012	0	-	122990073	123011400	0	10	2253,90,230,80,123,204,191,44,157,89,	0,3380,4764,7655,11651,13773,15385,17931,18689,23394,
chr12	123459272	123464589	NM_024623	0	+	123460939	123463893	0	8	396,57,149,114,100,128,258,960,	0,1085,1527,1928,2145,3716,4027,4357,
chr12	123717982	123742507	NM_152269	0	+	123738221	123741578	0	3	96,310,1148,	0,20211,23377,
chr12	131438451	131626013	NM_198827	0	+	131439010	131623808	0	25	625,37,84,123,180,255,65,156,60,118,111,76,142,74,124,104,112,154,67,67,92,127,42,93,2301,	0,717,12556,17551,27977,33188,37107,38330,46476,49278,50279,52065,60292,122894,130633,150924,151847,154817,164478,166940,177818,182130,183066,184230,185261,
chr12	132680916	132690573	NM_021808	0	-	132681651	132688214	0	7	882,168,96,138,186,151,106,	0,1420,2802,4752,7133,9189,9551,
chr12	133613871	133639890	NM_003428	0	+	133618053	133635518	0	5	260,198,127,96,6351,	0,3999,10669,11467,19668,
chr12	133656788	133684258	NM_003440	0	+	133657906	133683237	0	5	870,57,127,96,2163,	0,1070,2900,3263,25307,
chr12	133758080	133791418	NM_152943	0	+	133758583	133778748	0	7	192,85,201,127,96,106,12689,	0,451,6377,9994,10413,11933,20649,
chr13	20411592	20437776	NM_001039650	0	-	20411684	20426320	0	6	369,286,94,502,68,187,	0,1247,13902,14236,24946,25997,
chr13	24734858	24881206	NM_153023	0	+	24823836	24876911	0	12	213,366,145,137,180,186,180,233,130,373,75,4471,	0,88756,90997,123414,125493,126044,128278,129931,134018,136642,139680,141877,
chr13	28120049	28194666	NM_153371	0	-	28122471	28155840	0	10	2558,159,232,178,144,369,200,248,507,155,	0,4420,7295,10323,13929,16500,21727,23116,35384,74462,
chr13	31192056	31234899	NM_005800	0	+	31195277	31233493	0	9	137,167,129,640,114,130,126,158,3289,	0,3153,3844,12915,19824,24708,29012,35228,39554,
chr13	33006624	33113022	NM_033111	0	-	33010518	33111164	0	10	485,45,86,1739,147,77,89,75,22,108,	0,3873,6164,9900,85369,88885,89694,94970,104518,106290,
chr13	33677275	33859892	NM_178006	0	-	33679729	33859775	0	14	2572,177,218,222,115,211,199,160,174,1361,64,82,72,286,	0,3619,6734,7547,8639,9582,14926,22942,24234,25790,39171,62198,64412,182331,
chr13	41129803	41240778	NM_002015	0	-	41133659	41240349	0	3	3368,1352,1059,	0,3842,109916,
chr13	41701704	41706938	NM_152903	0	-	41704622	41706647	0	1	5234	0
chr13	41763969	41768705	NM_032138	0	-	41766338	41768393	0	1	4736	0
chr13	45006278	45010994	NM_006022	0	-	45008761	45010764	0	3	2741,52,355,	0,3901,4361,
chr13	47127304	47319033	NM_015116	0	+	47127531	47315983	0	19	534,145,127,106,137,128,64,106,125,68,87,90,37,54,73,110,138,78,3257,	0,97031,115860,128571,132735,134682,135963,139366,141723,146166,147951,151898,152098,158621,159355,170051,175677,180751,188472,
chr13	50571177	50592603	NM_005798	0	+	50586076	50587300	0	3	90,97,6533,	0,625,14893,
chr13	50589579	50595058	NM_199464	0	+	50589629	50594363	0	3	628,98,709,	0,3379,4770,
chr13	52342128	52378298	NM_024705	0	-	52343259	52373795	0	8	1301,91,105,62,82,93,134,109,	0,3828,5937,9067,22018,23172,31541,36061,
chr13	73356270	73590597	NM_006346	0	+	73357607	73590057	0	18	217,299,101,199,120,134,109,182,126,99,166,151,91,103,131,85,174,591,	0,1290,10314,13226,15774,39716,44877,45600,53110,71924,111651,126398,134943,149032,183141,191458,216689,233736,
chr13	73633142	73651676	NM_001730	0	+	73633465	73650024	0	4	584,874,60,1831,	0,2856,4819,16703,
chr13	77579394	77601294	NM_012158	0	-	77581279	77595995	0	5	2529,172,123,349,333,	0,10149,13340,16253,21567,
chr13	79188423	79233290	NM_024546	0	-	79189714	79233255	0	6	2834,89,249,92,136,107,	0,20821,24534,27833,30573,44760,
chr13	92050874	93519487	NM_004466	0	+	92051300	93518692	0	8	589,162,695,134,126,121,160,953,	0,50140,294566,329911,357674,509316,746208,1467660,
chr13	96453835	96705655	NM_020121	0	-	96454043	96705566	0	39	231,127,117,115,161,183,85,96,86,85,86,159,190,80,103,96,125,132,207,95,99,124,165,135,136,86,120,151,92,61,100,101,73,97,175,113,131,83,247,	0,31345,35504,51961,52733,54576,58009,59206,62047,65757,75697,76116,82909,86310,89280,92980,93598,99225,101272,124098,125446,125631,135342,138375,145455,146414,147753,168530,170998,182222,184751,188391,194481,197629,211725,221458,222047,230307,251573,
chr13	100258917	100545018	NM_206808	0	+	100258949	100543667	0	9	94,187,189,102,94,168,125,120,322,	0,166160,252197,256327,258154,259576,264274,284654,285779,
chr13	100615217	100624163	NM_033132	0	-	100617630	100623929	0	2	2856,1783,	0,7163,
chr13	100634037	100639019	NM_007129	0	+	100634318	100637936	0	3	1356,164,1443,	0,3162,3539,
chr13	107142095	107188010	NM_004093	0	-	107145387	107187312	0	5	3681,114,93,284,820,	0,5133,6000,22781,45095,
chr13	107194020	107220485	NM_018011	0	-	107196343	107220267	0	4	2488,84,226,565,	0,15375,17759,25900,
chr13	108859790	108867130	NM_002312	0	-	108860880	108863616	0	2	3854,245,	0,7095,
chr13	108870739	108886591	NM_032859	0	+	108881566	108882580	0	2	268,5045,	0,10807,
chr13	111175412	111214069	NM_017817	0	-	111176011	111213866	0	2	1132,375,	0,38282,
chr13	111366046	111375684	NM_198219	0	+	111366496	111372279	0	2	586,4109,	0,5529,
chr13	113812961	113826700	NM_003891	0	+	113812974	113826419	0	8	83,164,25,114,132,68,118,793,	0,1366,2300,4361,5865,6405,11765,12946,
chr13	115079977	115092797	NM_032436	0	+	115089317	115091756	0	3	141,123,3535,	0,6607,9285,
chr14	23741630	23755341	NM_020834	0	-	23744783	23755161	0	2	4766,220,	0,13491,
chr14	24641288	24649460	NM_005132	0	+	24641761	24649301	0	20	286,142,69,143,73,121,82,80,79,31,77,50,132,67,140,49,67,132,107,245,	0,387,633,819,1046,1211,3463,4742,5061,5270,5382,5626,6008,6523,6694,7002,7314,7512,7717,7927,
chr14	24674901	24677454	NM_174944	0	+	24675129	24677352	0	4	453,215,364,285,	0,813,1450,2268,
chr14	34393432	34420280	NM_022073	0	-	34395096	34419958	0	5	1696,74,137,120,679,	0,2733,4849,6869,26169,
chr14	35870715	35873960	NM_020529	0	-	35871218	35873850	0	6	551,270,89,211,109,337,	0,884,1261,1640,2180,2908,
chr14	37126772	37147011	NM_006194	0	+	37131294	37145657	0	5	333,397,627,140,1609,	0,4129,5329,8894,18630,
chr14	37667141	38021566	NM_138731	0	+	37717093	38016176	0	14	168,113,138,79,232,136,106,130,34,171,108,95,231,5457,	0,29789,49166,49892,69001,70721,72483,87381,110119,110412,171580,224918,301971,348968,
chr14	38058756	38064454	NM_004496	0	-	38060569	38064177	0	2	3160,349,	0,5349,
chr14	38677108	38682272	NM_001049	0	+	38678594	38679770	0	3	201,167,4022,	0,539,1142,
chr14	45393526	45431150	NM_017658	0	-	45398230	45415131	0	5	4868,209,444,899,102,	0,7009,9791,20706,37522,
chr14	50575354	50583290	NM_001040662	0	-	50576416	50583270	0	5	1077,120,73,111,286,	0,5648,7202,7432,7650,
chr14	50779041	50794675	NM_001003803	0	+	50788205	50792441	0	5	737,112,209,172,2349,	0,9159,10187,11621,13285,
chr14	55493953	55516206	NM_080867	0	+	55509759	55511082	0	2	236,6537,	0,15716,
chr14	55738138	55820329	NM_017943	0	+	55817108	55819244	0	2	117,3231,	0,78960,
chr14	57857303	57882623	NM_001011713	0	+	57857675	57876234	0	5	120,772,124,56,6527,	0,371,6166,9242,18793,
chr14	59104679	59115038	NM_016651	0	+	59104920	59113852	0	4	586,133,156,3063,	0,2774,3630,7296,
chr14	61110150	61116195	NM_005982	0	-	61113000	61115907	0	2	3145,848,	0,5197,
chr14	61176256	61191069	NM_017420	0	-	61180124	61190792	0	3	4665,686,1140,	0,10221,13673,
chr14	61438166	61447797	NM_020810	0	-	61441826	61447691	0	5	3746,652,125,656,117,	0,4026,6065,7782,9514,
chr14	62229137	62263146	NM_003082	0	+	62229178	62261701	0	10	169,160,141,105,159,69,63,151,96,1480,	0,4456,4792,6216,13675,15652,16428,19827,30387,32529,
chr14	64971487	65000410	NM_014950	0	+	64988222	64998615	0	3	177,1916,1832,	0,16717,27091,
chr14	65213000	65290098	NM_001024858	0	-	65216023	65289812	0	35	3191,43,174,257,76,50,197,85,139,245,375,205,131,279,90,207,264,147,91,203,757,138,871,151,303,159,118,188,113,116,81,92,174,152,434,	0,3371,3698,7254,20443,21020,21380,22751,23307,24602,26297,26937,28114,28842,32874,33442,36007,37964,39254,39466,40121,45436,46714,48184,49054,50274,51446,53464,54473,55002,55471,55943,57324,58656,76664,
chr14	65405875	65409463	NM_002083	0	-	65406205	65409444	0	2	681,241,	0,3347,
chr14	69254379	69259784	NM_004926	0	-	69256249	69259655	0	2	2830,186,	0,5219,
chr14	70078312	70181861	NM_014734	0	+	70125309	70177696	0	6	233,201,198,139,428,4191,	0,46917,91799,93008,97081,99358,
chr14	73127757	73360809	NM_012074	0	-	73137843	73360796	0	10	1784,1387,129,138,79,96,128,108,161,45,	0,8902,13190,32026,53373,62583,70757,92214,110683,233007,
chr14	73436152	73453664	NM_178441	0	-	73437589	73448561	0	9	1670,114,181,171,118,98,109,107,65,	0,4635,5334,6106,8482,8692,9416,12344,17447,
chr14	73704213	73741330	NM_173462	0	+	73706486	73739372	0	26	87,60,116,61,103,131,124,173,124,127,208,183,142,81,277,121,139,478,138,125,139,138,128,109,167,2128,	0,2267,7138,8130,8567,12478,13401,14158,14512,15143,16248,17007,17371,21473,21763,23203,23650,24844,26139,26705,27082,27864,28995,29217,31051,34989,
chr14	73945188	74025651	NM_203309	0	-	73945310	73989856	0	17	359,59,160,79,190,70,181,119,105,161,162,144,204,141,188,953,197,	0,14581,16743,18116,19670,20586,22065,24410,27982,29649,30827,33521,35546,40538,42367,43787,80266,
chr14	73957637	73960098	NM_024644	0	+	73957722	73959647	0	2	344,2117,	0,344,
chr14	74551658	74668196	NM_001024674	0	+	74551677	74665680	0	6	38,75,38,67,84,2572,	0,6276,10992,12838,16199,113966,
chr14	75745530	75748933	NM_005252	0	+	75745685	75748127	0	4	296,252,108,1448,	0,1049,1732,1955,
chr14	77490885	77495051	NM_024496	0	-	77491744	77494135	0	1	4166	0
chr14	85996487	86120772	NM_013231	0	+	86087858	86089841	0	2	391,33290,	0,90995,
chr14	90734203	90798285	NM_017970	0	-	90744679	90798248	0	14	10602,72,139,929,387,176,121,134,406,448,150,234,109,101,	0,11202,18494,20357,22361,24837,30400,33379,34860,36075,44534,48718,50145,63981,
chr14	100842821	100996640	NM_024515	0	+	100847261	100996378	0	7	220,837,148,131,171,141,484,	0,4425,91536,107509,149385,152583,153335,
chr14	102606233	102690010	NM_181291	0	+	102606260	102689220	0	4	276,183,1260,844,	0,55041,68706,82933,
chr14	103388992	103397179	NM_030943	0	+	103389025	103397017	0	12	76,119,45,88,218,138,109,83,163,163,88,267,	0,1055,1279,5770,6102,6465,6772,6999,7268,7509,7750,7920,
chr14	104022880	104029151	NM_001015048	0	-	104026157	104027501	0	2	4649,199,	0,6072,
chr14	105046100	105056852	NM_001008404	0	+	105052767	105055120	0	5	240,127,130,36,1938,	0,6651,7985,8510,8814,
chr14	105452124	105461853	NM_174891	0	+	105452768	105461096	0	5	1067,146,130,117,919,	0,3155,5703,7160,8810,
chr15	34432874	34502297	NM_024713	0	-	34434539	34455877	0	10	1698,94,90,90,51,119,280,41,131,146,	0,4724,6087,6526,6706,7958,12116,13970,22886,69277,
chr15	35270541	35280488	NM_014106	0	-	35273559	35275635	0	3	5150,117,172,	0,9216,9775,
chr15	37181405	37392750	NM_170676	0	-	37184373	37391667	0	12	3255,90,59,77,146,115,150,51,51,142,233,1095,	0,5946,7423,61119,147609,194566,204376,205322,206359,207084,208762,210250,
chr15	40380090	40398287	NM_001003942	0	-	40383987	40398287	0	3	3999,98,292,	0,16353,17905,
chr15	40623652	40633168	NM_207380	0	-	40627358	40633152	0	11	4249,43,91,54,59,170,126,156,108,111,160,	0,4332,5122,5308,5936,6272,7083,7296,8060,8453,9356,
chr15	40861497	40867148	NM_152260	0	+	40861536	40866460	0	3	645,297,1423,	0,2305,4228,
chr15	41057359	41099671	NM_018163	0	-	41060137	41099644	0	11	2901,111,81,78,44,97,86,88,59,70,105,	0,8565,9194,9869,10391,11034,11380,14061,14383,14766,42207,
chr15	41164411	41166432	NM_133639	0	-	41165255	41166337	0	3	1288,59,303,	0,1470,1718,
chr15	41186647	41196173	NM_020857	0	+	41186966	41195539	0	5	410,142,92,1871,1360,	0,1488,4457,4694,8166,
chr15	43615846	43622771	NM_014793	0	-	43620626	43622687	0	1	6925	0
chr15	43650369	43662258	NM_152455	0	-	43653270	43662111	0	5	3770,468,699,205,465,	0,5743,7938,10751,11424,
chr15	48010685	48066420	NM_153619	0	+	48051995	48062744	0	18	385,163,112,61,63,102,91,120,89,218,132,156,174,141,78,62,35,3727,	0,41256,41815,42489,42669,42841,43172,43711,44527,45361,45685,46149,46394,47380,47616,48127,50092,52008,
chr15	49030134	49103266	NM_014985	0	-	49030445	49097846	0	26	1351,104,154,104,97,121,651,132,282,133,129,110,126,205,164,92,148,201,140,141,151,279,70,104,94,109,	0,3663,4009,6302,6958,14411,17965,22197,24453,29122,29397,30281,31018,34549,43258,44201,46035,50863,53299,55383,58072,59363,59723,60010,67625,73023,
chr15	49913244	49948427	NM_020234	0	+	49917364	49935775	0	6	75,128,319,144,259,12900,	0,2623,4065,11111,13488,22283,
chr15	52873517	52970831	NM_019600	0	-	52874350	52970218	0	13	987,200,69,159,109,80,114,1816,126,203,185,117,63,	0,3424,5830,12257,18806,19765,23812,27247,29809,30254,32352,96685,97251,
chr15	59279861	59389618	NM_017610	0	+	59323021	59387099	0	14	406,899,127,164,195,320,262,349,126,127,93,96,104,2637,	0,43141,64642,68019,70693,79101,88291,93273,96466,97996,102004,103396,104874,107120,
chr15	63889585	63895631	NM_203373	0	+	63889591	63893885	0	2	359,2137,	0,3909,
chr15	65134113	65160201	NM_025201	0	+	65134215	65158087	0	6	114,150,117,105,99,3104,	0,6678,13006,17979,19562,22984,
chr15	68570082	68588195	NM_015322	0	+	68570755	68583580	0	2	921,6251,	0,11862,
chr15	72410743	72436033	NM_145204	0	+	72431964	72432603	0	2	62,4116,	0,21174,
chr15	74630102	74659987	NM_000781	0	-	74630312	74659926	0	9	342,198,79,167,161,204,200,156,330,	0,809,1475,1825,5215,6027,7282,10138,29555,
chr15	74701629	74726299	NM_003612	0	-	74702964	74726259	0	14	1697,62,155,128,199,109,185,140,111,85,93,42,152,218,	0,2006,2267,2596,5258,5549,6512,7286,8046,8302,8588,8979,9512,24452,
chr15	74833560	74890472	NM_006465	0	+	74836277	74888115	0	9	111,629,72,73,184,284,255,99,2521,	0,2640,31642,31912,48600,49931,50340,51918,54391,
chr15	75494222	75504510	NM_015492	0	+	75498389	75503457	0	3	178,2826,1421,	0,4117,8867,
chr15	75940252	75954642	NM_153271	0	+	75941443	75949556	0	2	2662,5340,	0,9050,
chr15	76352325	76497304	NM_152335	0	+	76426604	76496656	0	11	32,134,189,155,74,57,139,116,190,63,1223,	0,74183,77722,96619,100110,109831,111008,115574,131983,142217,143756,
chr15	76629113	76634816	NM_145805	0	+	76629224	76634176	0	6	169,190,263,284,168,757,	0,1005,1479,3503,4361,4946,
chr15	81601393	81616482	NM_181900	0	-	81605596	81616440	0	6	4351,94,118,133,50,141,	0,9356,10286,13355,13846,14948,
chr15	82334118	82338359	NM_032246	0	-	82335500	82338046	0	2	2836,569,	0,3672,
chr15	86302558	86338156	NM_022480	0	-	86311271	86313041	0	3	1684,1804,160,	0,8689,35438,
chr15	89164570	89175512	NM_022767	0	+	89169440	89173525	0	4	43,604,201,2224,	0,4806,7886,8718,
chr15	90118699	90171253	NM_152259	0	+	90118817	90170317	0	22	772,280,242,235,130,140,219,152,101,94,80,240,97,58,147,91,59,135,158,2164,126,1067,	0,7217,8817,10239,16578,18946,19924,23855,25116,25829,26020,26268,27327,31299,33334,40936,42683,44239,45924,48154,50467,51487,
chr15	90224765	90233985	NM_003847	0	-	90226607	90233863	0	3	2414,116,178,	0,4896,9042,
chr15	90544555	90625423	NM_198526	0	+	90610369	90623061	0	5	291,1486,192,175,2532,	0,65786,71747,72792,78336,
chr15	90895515	90906079	NM_001004309	0	+	90897892	90904515	0	4	128,123,107,2805,	0,2358,6567,7759,
chr15	98503932	98517063	NM_183376	0	+	98504091	98514417	0	8	466,67,148,103,257,163,155,2703,	0,4897,5192,7311,8420,9180,9886,10428,
chr15	100267610	100273642	NM_152449	0	-	100269327	100272116	0	6	2326,26,65,290,100,93,	0,3767,3952,4312,5523,5939,
chr15	101142754	101170414	NM_024708	0	+	101152421	101170255	0	5	497,99,122,262,773,	0,665,7157,9616,26887,
chr15	102182048	102192594	NM_025141	0	-	102182681	102192564	0	5	799,76,175,158,121,	0,3241,4879,8158,10425,
chr16	779764	790997	NM_022493	0	-	780416	790985	0	11	891,158,138,73,130,119,135,133,144,96,78,	0,1078,1800,2536,3533,4464,4972,6501,7421,9878,11155,
chr16	855442	863861	NM_001013638	0	+	855442	863861	0	3	468,175,566,	0,2029,7853,
chr16	2028917	2031470	NM_172167	0	-	2029052	2031180	0	8	433,118,114,185,178,76,81,356,	0,508,873,1080,1450,1739,2022,2197,
chr16	2198625	2204162	NM_014353	0	+	2198784	2203422	0	9	354,111,42,67,53,66,57,77,843,	0,1316,2944,3070,3231,4195,4364,4521,4694,
chr16	2580035	2581409	NM_001048212	0	-	2580330	2581074	0	1	1374	0
chr16	3272324	3285158	NM_003454	0	-	3273891	3283755	0	5	2289,127,89,331,523,	0,10096,10508,11181,12311,
chr16	3333490	3341459	NM_005741	0	+	3333818	3340558	0	6	715,181,74,127,117,2067,	0,1568,2190,2532,4963,5902,
chr16	3355405	3368576	NM_153028	0	+	3363075	3367869	0	6	238,196,92,127,111,1387,	0,6347,7271,7643,11506,11784,
chr16	3451214	3459364	NM_003450	0	+	3452004	3458919	0	3	1192,223,1044,	0,3211,7106,
chr16	3482413	3493504	NM_152457	0	-	3486423	3493153	0	4	5125,127,86,145,	0,8393,10707,10946,
chr16	4798239	4817163	NM_021646	0	-	4802376	4815979	0	6	4820,97,65,184,512,146,	0,12253,14032,14334,17326,18778,
chr16	8889036	8891496	NM_015421	0	-	8889808	8891471	0	2	1411,28,	0,2432,
chr16	11348273	11350039	NM_003745	0	-	11348699	11349335	0	2	1112,104,	0,1662,
chr16	11762310	11773008	NM_003498	0	+	11769915	11770182	0	2	86,3178,	0,7520,
chr16	14014010	14046205	NM_005236	0	+	14014022	14042204	0	11	219,181,196,208,181,129,111,598,93,113,4735,	0,1877,6407,7874,10556,12003,14038,14992,17612,24569,27460,
chr16	20866246	20911680	NM_173475	0	-	20871207	20873860	0	3	5445,536,155,	0,7183,45279,
chr16	21650870	21663929	NM_005849	0	-	21652854	21663919	0	6	2044,81,51,107,360,77,	0,3524,3998,4740,7583,12982,
chr16	22357256	22385940	NM_001802	0	-	22358285	22385630	0	5	1888,165,149,113,389,	0,3343,3765,18966,28295,
chr16	24857551	24922949	NM_052944	0	+	24869964	24922854	0	16	208,159,72,105,60,105,106,81,206,136,108,151,169,216,172,301,	0,12389,16370,23670,25929,29396,31027,37820,44638,51743,60426,60794,61732,62650,64075,65097,
chr16	25247321	25269166	NM_001012981	0	-	25251136	25268448	0	7	4738,492,684,127,92,187,1117,	0,7784,10706,15908,16945,19205,20728,
chr16	27214846	27233089	NM_024773	0	+	27221444	27232051	0	8	111,529,167,133,45,150,93,1203,	0,6567,10059,11350,12419,15435,16867,17040,
chr16	30389455	30394136	NM_052838	0	-	30389754	30393863	0	12	386,91,166,100,102,118,135,124,87,91,74,81,	0,475,883,1300,1797,2992,3204,3625,3958,4140,4390,4600,
chr16	30406740	30411429	NM_152652	0	+	30407115	30410428	0	2	454,2779,	0,1910,
chr16	30565084	30569695	NM_033410	0	-	30566514	30569503	0	3	2347,114,388,	0,3969,4223,
chr16	30591991	30597018	NM_152458	0	-	30593880	30596932	0	3	2773,129,291,	0,4451,4736,
chr16	30613878	30621710	NM_138447	0	-	30615584	30621362	0	3	2890,114,553,	0,6967,7279,
chr16	30960388	30966259	NM_152288	0	+	30960610	30965165	0	2	450,1754,	0,4117,
chr16	31000576	31021959	NM_052874	0	-	31004141	31021717	0	10	3646,111,138,74,109,74,75,100,75,272,	0,3874,4091,7427,7695,8246,11672,11838,12273,21111,
chr16	31072167	31085561	NM_024706	0	-	31072388	31075780	0	3	1434,669,582,	0,2966,12812,
chr16	31085742	31095517	NM_014699	0	+	31087645	31094413	0	3	210,5456,1226,	0,1824,8549,
chr16	31404655	31437826	NM_005353	0	+	31404681	31437449	0	30	57,106,104,71,115,131,146,154,151,74,130,143,141,210,131,158,155,132,74,142,117,80,84,79,108,78,114,102,111,491,	0,901,4024,4261,4460,8780,10165,14180,14431,15090,17060,17401,17741,17973,19503,19754,21116,21525,22878,23170,24740,24966,25146,29779,30017,30236,30510,30767,31132,32680,
chr16	31885127	31928678	NM_003414	0	+	31885287	31927802	0	4	163,127,96,2882,	0,10691,11354,40669,
chr16	46830514	46865092	NM_001001436	0	-	46836863	46865061	0	4	6468,183,97,97,	0,13000,27783,34481,
chr16	48394446	48419324	NM_003031	0	-	48395490	48396339	0	2	1895,210,	0,24668,
chr16	48572636	48644091	NM_153029	0	-	48576814	48643883	0	7	4536,108,108,97,131,1691,406,	0,7421,9281,12660,14813,22028,71049,
chr16	50059116	50070999	NM_153261	0	+	50059226	50069369	0	7	135,51,72,74,110,55,1672,	0,445,1190,4519,8191,8896,10211,
chr16	50582306	50683160	NM_033119	0	+	50582464	50667692	0	10	183,33,134,67,107,96,148,85,128,16058,	0,321,1026,59898,73206,77089,81790,82430,83885,84796,
chr16	53088902	53363062	NM_025134	0	+	53190001	53358807	0	39	87,1616,332,112,147,69,56,118,87,138,122,244,177,144,256,211,196,168,180,111,197,200,160,90,104,118,58,43,220,203,906,161,225,169,140,222,129,105,5131,	0,100935,154491,167653,171375,172405,172557,173992,176428,176656,180194,183352,187849,190345,190604,192302,194880,199447,200609,207996,212303,212936,218635,219222,230605,231235,232966,236734,237842,241965,248729,251246,252690,253695,259386,259832,263221,266535,269029,
chr16	54317215	54320699	NM_024336	0	-	54317597	54319962	0	4	437,67,1117,1004,	0,942,1193,2480,
chr16	54964776	54968395	NM_005853	0	+	54965110	54967785	0	3	583,406,1407,	0,1633,2212,
chr16	56966053	56978776	NM_014685	0	+	56966156	56977202	0	8	250,78,75,131,123,351,106,1739,	0,3093,3259,4545,7095,7753,9990,10984,
chr16	58028571	58033762	NM_020807	0	-	58030420	58032169	0	2	3855,366,	0,4825,
chr16	58497548	58547523	NM_020465	0	+	58521682	58545480	0	16	153,95,45,106,121,63,61,87,57,104,57,52,48,36,52,2198,	0,24111,31319,40153,40509,40714,40944,42742,42913,43267,44163,44303,45317,45509,45656,47777,
chr16	66914417	66925002	NM_020786	0	+	66918187	66919777	0	2	126,6869,	0,3716,
chr16	67193859	67198077	NM_018378	0	+	67195688	67197723	0	3	100,203,1327,	0,1778,2891,
chr16	67233033	67237907	NM_024712	0	+	67233229	67237780	0	20	274,41,73,51,170,100,152,79,51,123,132,102,109,137,164,113,105,83,87,340,	0,422,553,820,1061,1320,1526,1759,2254,2389,2611,2846,3045,3266,3496,3761,3988,4196,4366,4534,
chr16	67241041	67260901	NM_001004055	0	-	67241507	67244091	0	7	366,175,218,144,275,102,24,	0,460,734,1173,2909,16687,19836,
chr16	67876222	67878098	NM_020457	0	+	67876457	67877402	0	1	1876	0
chr16	68054821	68057135	NM_018380	0	-	68055482	68057105	0	1	2314	0
chr16	69377155	69385689	NM_144676	0	-	69377309	69385656	0	4	388,149,127,246,	0,4535,6272,8288,
chr16	71315295	71323305	NM_018348	0	-	71317510	71319823	0	3	4547,60,267,	0,7485,7743,
chr16	71481502	71496150	NM_145911	0	-	71481995	71487978	0	6	2283,108,177,50,65,589,	0,5643,6442,8472,9164,14059,
chr16	75182421	75206132	NM_153688	0	+	75186849	75204232	0	4	120,58,127,2982,	0,4385,18246,20729,
chr16	75476951	75498587	NM_145254	0	-	75481455	75498498	0	3	4635,171,222,	0,8615,21414,
chr16	85741123	85784702	NM_206967	0	-	85741613	85768823	0	4	549,144,46,171,	0,2646,27672,43408,
chr16	86544132	86549028	NM_001451	0	+	86544175	86546691	0	2	1022,2498,	0,2398,
chr16	86563791	86588841	NM_022764	0	-	86565616	86588790	0	8	2296,126,113,91,114,114,104,67,	0,11511,11915,16373,18278,21847,24459,24983,
chr16	86600434	86603333	NM_005251	0	+	86600941	86602447	0	1	2899	0
chr16	89762764	89768113	NM_152339	0	-	89763741	89767640	0	3	1949,304,78,	0,4573,5271,
chr16	90036182	90039240	NM_145039	0	-	90037766	90038330	0	1	3058	0
chr17	647660	655504	NM_015721	0	-	648105	655382	0	2	3612,132,	0,7712,
chr17	3627196	3629992	NM_031965	0	+	3627229	3629626	0	1	2796	0
chr17	5009028	5026411	NM_014519	0	-	5009118	5015117	0	5	800,127,475,552,140,	0,3192,3660,6066,17243,
chr17	5390212	5394130	NM_024039	0	+	5392182	5392800	0	3	153,394,1988,	0,1303,1930,
chr17	6354582	6459875	NM_031220	0	-	6358657	6459726	0	20	4381,129,184,150,149,117,117,149,195,171,173,185,123,190,236,77,48,108,96,171,	0,6331,10110,12469,12907,13392,16962,18997,19898,21394,23169,25766,26712,27284,32254,32953,52264,74093,86724,105122,
chr17	6899367	6914073	NM_000697	0	+	6899436	6913742	0	14	204,202,82,123,104,161,144,210,87,170,122,101,171,511,	0,777,2460,2666,2904,3257,4287,5553,9208,9809,10437,13698,13907,14195,
chr17	6926368	6932963	NM_181844	0	+	6926990	6930938	0	9	50,191,222,363,125,165,131,138,2142,	0,610,1033,1351,2026,3407,3655,3900,4453,
chr17	7138356	7142776	NM_024297	0	-	7138944	7142598	0	5	803,838,93,32,212,	0,892,2347,2591,4208,
chr17	7239847	7254796	NM_014716	0	+	7240053	7254714	0	22	259,58,120,54,59,184,45,96,75,110,52,101,124,212,70,95,170,173,110,111,50,183,	0,783,5419,5746,5887,6850,7177,7332,7520,8010,9715,9862,10279,10502,11393,11598,11777,12466,13416,13598,14421,14766,
chr17	7338753	7340998	NM_178518	0	+	7339190	7340825	0	3	262,233,1486,	0,418,759,
chr17	7362696	7387568	NM_020899	0	-	7365258	7370120	0	4	4513,1100,71,246,	0,6333,7879,24626,
chr17	8091662	8093498	NM_017622	0	-	8092384	8093458	0	1	1836	0
chr17	10600910	10614875	NM_020233	0	+	10608243	10614461	0	4	74,618,117,725,	0,7316,8844,13240,
chr17	11880755	11900689	NM_144680	0	-	11881273	11896146	0	9	1306,111,85,89,190,469,122,301,100,	0,5858,6674,13023,13535,15004,18119,19371,19834,
chr17	16344905	16395507	NM_207387	0	-	16347181	16395304	0	3	2540,129,449,	0,20666,50153,
chr17	17380313	17396535	NM_018019	0	+	17380355	17394809	0	2	266,1943,	0,14279,
chr17	17942721	17971719	NM_024052	0	+	17942778	17968557	0	6	495,60,108,102,131,3226,	0,5739,14719,19460,22437,25772,
chr17	18164423	18169095	NM_148886	0	+	18164449	18168078	0	4	52,154,163,2072,	0,1604,1976,2600,
chr17	18218606	18231370	NM_144775	0	+	18219103	18226384	0	2	2857,5440,	0,7324,
chr17	18684495	18710027	NM_016078	0	+	18684606	18708880	0	7	123,83,145,90,132,129,1174,	0,8170,9713,16396,17629,22955,24358,
chr17	18855477	18925908	NM_152351	0	+	18855518	18923744	0	15	152,72,105,60,105,106,81,206,136,156,151,169,216,58,2271,	0,6517,6970,7439,8383,16887,17177,18848,24689,61197,62884,67258,67548,67990,68160,
chr17	18872103	18908077	NM_001039999	0	-	18874671	18907354	0	6	2958,1267,125,168,650,56,	0,8793,10758,19456,34729,35918,
chr17	19246369	19266036	NM_015681	0	-	19246631	19265882	0	7	405,68,63,97,112,69,217,	0,733,4212,4727,14783,17263,19450,
chr17	19807615	19881141	NM_007202	0	-	19809539	19880992	0	15	1930,96,53,83,110,174,145,137,124,85,99,558,183,48,237,	0,4878,5623,15733,20105,27502,31983,35410,36584,37523,43104,53711,58537,64111,73289,
chr17	25958213	25976586	NM_009587	0	+	25958291	25976008	0	11	117,92,202,111,96,36,51,42,89,163,725,	0,7075,9384,11050,12337,14126,14673,15359,15842,16082,17648,
chr17	27030214	27038906	NM_152465	0	-	27030575	27038678	0	4	1016,129,136,319,	0,1110,1511,8373,
chr17	27082997	27169808	NM_018182	0	-	27085287	27093685	0	4	3897,122,34,109,	0,10606,78313,86702,
chr17	27582856	27621166	NM_020772	0	-	27591556	27621077	0	4	8753,33,1725,366,	0,11659,30153,37944,
chr17	27941773	27948441	NM_032854	0	-	27942749	27948439	0	10	1102,231,58,146,105,120,182,130,123,200,	0,1189,1523,1946,2182,2744,4034,4304,4895,6468,
chr17	27952956	28257058	NM_033389	0	-	27957858	28257018	0	15	6993,835,201,147,47,129,94,195,66,69,122,65,104,44,103,	0,10029,22205,24715,29622,40928,41191,45996,50881,51734,58624,69520,77020,167955,303999,
chr17	28443833	28513493	NM_032141	0	+	28443861	28512692	0	7	48,94,57,129,208,109,1861,	0,1264,55726,61255,62274,64092,67799,
chr17	29158983	29222883	NM_024857	0	+	29159365	29221931	0	23	448,1901,109,165,127,82,185,158,163,180,97,80,143,151,177,134,94,65,181,182,857,159,1031,	0,2182,5240,8651,11947,12869,23177,24989,26195,28467,33738,36367,37282,37530,44408,45450,46037,47457,55226,60641,61328,62598,62869,
chr17	30814010	30818271	NM_003885	0	+	30814638	30815562	0	2	170,3778,	0,483,
chr17	33288558	33290796	NM_052857	0	+	33288585	33289704	0	1	2238	0
chr17	33737940	33759519	NM_018042	0	-	33738356	33750047	0	4	1006,108,1079,313,	0,9352,11068,21266,
chr17	33901813	33905590	NM_000286	0	-	33902800	33905040	0	3	1387,554,676,	0,2243,3101,
chr17	36956694	36981574	NM_017748	0	-	36958344	36981436	0	10	1765,162,99,212,64,128,70,237,173,156,	0,2258,5855,6323,9260,10026,12353,14419,20459,24724,
chr17	38060847	38074903	NM_001042471	0	-	38061064	38073569	0	10	370,71,139,161,27,85,169,172,249,117,	0,831,1252,1516,2366,4363,5161,7731,12487,13939,
chr17	40704940	40707232	NM_000413	0	+	40704951	40706956	0	6	108,168,180,94,178,546,	0,201,516,871,1482,1746,
chr17	41132581	41147159	NM_173079	0	+	41132593	41143733	0	5	510,159,199,120,4292,	0,6691,8776,9752,10286,
chr17	41476360	41478505	NM_001661	0	+	41477100	41477706	0	2	101,1477,	0,668,
chr17	42875815	42907655	NM_005497	0	-	42881994	42883185	0	3	7390,76,226,	0,8946,31614,
chr17	43225841	43229465	NM_006460	0	+	43226557	43227637	0	1	3624	0
chr17	43237540	43247407	NM_144608	0	+	43240160	43247176	0	4	770,148,110,1026,	0,2314,2576,8841,
chr17	43623168	43623702	NM_016632	0	+	43623168	43623289	0	2	142,312,	0,222,
chr17	44107281	44270272	NM_015443	0	-	44108841	44249509	0	15	1788,253,113,58,125,149,189,183,172,196,119,102,142,1378,84,	0,2131,3164,3487,4245,8622,9111,9786,20617,36621,37633,52525,64644,140939,162907,
chr17	44594067	44657088	NM_016632	0	-	44594480	44653688	0	5	312,140,111,165,122,	0,392,54057,59473,62899,
chr17	45401320	45518677	NM_152347	0	+	45405719	45518080	0	25	120,70,162,115,161,112,131,83,144,144,72,495,138,72,144,75,144,72,144,72,45,144,72,144,881,	0,499,2271,4314,11241,17966,20207,21061,23853,37423,46482,50517,53811,55227,67482,70070,71879,78177,79923,80607,85692,88818,90893,105863,116476,
chr17	48939586	48943715	NM_005749	0	-	48940340	48941378	0	2	1938,297,	0,3832,
chr17	54671059	54672972	NM_005450	0	+	54671584	54672283	0	1	1913	0
chr17	55015560	55038411	NM_004645	0	-	55016431	55038380	0	7	955,89,70,48,87,1108,276,	0,3835,8242,11187,11481,11689,22575,
chr17	56429860	56494943	NM_017763	0	-	56432303	56492938	0	10	2487,1356,103,162,105,132,75,123,637,566,	0,4968,7649,8283,10044,10775,11026,18411,62826,64517,
chr17	57287370	57292611	NM_018149	0	+	57287412	57292363	0	4	1801,146,873,446,	0,2331,2719,4795,
chr17	57409015	57479090	NM_001005404	0	+	57430770	57474551	0	5	170,312,44,109,4629,	0,21560,56672,57705,65446,
chr17	57936840	57970304	NM_016261	0	-	57937682	57968363	0	9	945,184,141,165,232,217,148,211,247,	0,4184,7129,15059,18623,21414,26603,31351,33217,
chr17	58677553	58743640	NM_003620	0	+	58677775	58740913	0	6	694,229,125,191,243,3285,	0,23328,33660,47699,56406,62802,
chr17	60556478	60692837	NM_006852	0	+	60558486	60689926	0	22	173,86,72,70,44,96,168,96,93,111,137,153,67,98,82,92,90,170,139,112,108,3085,	0,2003,41655,43086,44016,45118,57052,73184,74545,80898,85883,94097,97591,99359,100993,107017,117467,121533,122924,127012,128923,133274,
chr17	62473901	62493172	NM_007215	0	-	62473939	62493086	0	8	204,101,81,141,174,106,127,648,	0,2504,5134,7943,13011,14882,15110,18623,
chr17	65987214	65989722	NM_181656	0	-	65989034	65989262	0	3	1005,335,183,	0,1802,2325,
chr17	66531256	66597508	NM_017565	0	-	66533617	66596807	0	11	2626,60,82,110,181,116,93,79,51,185,1105,	0,4221,4769,5733,6869,7578,8513,16757,19661,20443,65147,
chr17	70117160	70122554	NM_000346	0	+	70117532	70120528	0	3	803,254,2871,	0,1699,2523,
chr17	71228760	71245095	NM_017941	0	+	71231621	71243480	0	6	96,106,1520,108,108,1716,	0,598,2854,9622,10274,14619,
chr17	73106063	73126367	NM_024585	0	+	73106383	73125133	0	3	411,144,1596,	0,494,18708,
chr17	73996986	74002080	NM_001258	0	+	73997506	74001504	0	8	62,130,78,121,171,102,204,702,	0,506,968,1116,1342,1605,2289,4392,
chr17	74561458	74581942	NM_006456	0	-	74562185	74581890	0	9	895,100,84,104,139,169,175,61,177,	0,2076,3336,5188,7260,7818,8988,13379,20307,
chr17	76352857	76356160	NM_003955	0	-	76354498	76355176	0	2	2407,330,	0,2973,
chr17	77071018	77084685	NM_001042573	0	+	77071026	77082431	0	14	154,68,202,149,158,149,166,104,109,191,149,109,115,2671,	0,2493,2726,4552,5270,5988,6961,8083,8545,8824,9601,10297,10683,10996,
chr17	77765930	77770876	NM_020649	0	-	77768433	77770797	0	5	3427,67,66,44,148,	0,3925,4118,4365,4798,
chr17	77806954	77813239	NM_003655	0	-	77807757	77813050	0	5	2240,67,66,44,258,	0,2490,4681,5855,6027,
chr17	78388966	78411884	NM_173627	0	+	78388994	78409943	0	10	84,172,135,40,113,69,129,65,59,1952,	0,483,6661,7039,8353,9865,10325,13429,14606,20966,
chr17	79791367	79792926	NM_001007533	0	-	79791604	79792829	0	3	361,151,287,	0,1011,1272,
chr17	79876145	79885611	NM_002359	0	-	79880480	79881061	0	3	4788,65,208,	0,4880,9258,
chr17_ctg5_hap1	391582	454600	NM_016632	0	+	394982	454187	0	5	122,165,111,140,312,	0,3383,8817,62486,62706,
chr17_ctg5_hap1	596065	760701	NM_015443	0	+	616833	759135	0	15	84,1378,142,102,119,196,172,183,189,149,125,58,113,253,1794,	0,20679,97628,109746,126959,127894,143835,154659,155328,155857,160260,161085,161353,162246,162842,
chr17_ctg5_hap1	1450905	1513884	NM_016632	0	-	1451318	1510484	0	5	312,140,111,165,122,	0,392,54065,59431,62857,
chr18	3450169	3458406	NM_003244	0	+	3450487	3457938	0	3	334,227,1044,	0,6182,7193,
chr18	5289020	5296019	NM_003409	0	-	5290856	5293245	0	3	3183,84,208,	0,4222,6791,
chr18	13611462	13652753	NM_001003675	0	+	13612703	13645656	0	3	1311,155,7628,	0,9653,33663,
chr18	14099939	14132434	NM_145287	0	-	14104915	14132276	0	3	6469,127,161,	0,24409,32334,
chr18	19109244	19180665	NM_052911	0	-	19110303	19154804	0	12	1207,188,144,90,132,115,61,115,2117,106,131,82,	0,3189,6758,10636,31575,34919,36862,38696,44030,46388,55026,71339,
chr18	19749397	19782491	NM_005257	0	+	19751105	19780786	0	7	246,1172,167,126,88,104,1873,	0,1671,7518,12016,13320,13503,31221,
chr18	21269416	21536186	NM_198129	0	+	21269647	21534612	0	75	525,153,118,119,171,92,116,119,91,132,63,135,138,47,100,53,106,100,157,124,143,98,154,161,109,98,145,127,140,116,212,205,145,141,162,99,84,231,114,110,81,107,51,152,111,112,168,197,117,155,142,103,117,180,143,171,152,163,134,145,120,134,118,141,140,132,154,164,184,141,160,131,94,120,1720,	0,24467,58490,59975,61465,64268,68943,73952,84044,86339,88104,94570,120913,123604,124950,125735,126015,126935,130388,132799,134970,137249,137861,144375,147528,149328,150332,152942,153158,155556,156844,158011,168391,169236,172193,175332,178381,181978,186841,192483,195320,200558,204845,205454,209285,209501,209835,211674,213556,214480,215100,216069,218097,218303,219700,223258,224957,225245,225836,22…
chr18	29200998	29264708	NM_004775	0	-	29205576	29264389	0	9	4726,102,123,188,117,125,114,117,434,	0,5247,5963,9923,17608,24319,36940,45220,63276,
chr18	29843484	30050845	NM_022751	0	-	29847833	30050391	0	6	5244,167,1173,131,141,575,	0,6695,23509,46671,129373,206786,
chr18	32912190	32924384	NM_006965	0	-	32917195	32920614	0	4	5544,148,503,61,	0,7602,8004,12133,
chr18	43913980	44043103	NM_152470	0	+	43914237	44036599	0	8	318,316,108,130,105,96,107,6622,	0,99172,101271,113545,116278,116686,121956,122501,
chr18	44526759	44628614	NM_031303	0	+	44579344	44627376	0	15	127,167,43,118,99,99,78,99,64,119,92,111,163,103,1378,	0,52491,54007,57846,59167,62583,62895,66632,68831,69093,74888,76962,98854,99865,100477,
chr18	46446222	46477081	NM_005904	0	-	46447741	46476794	0	4	2058,75,54,900,	0,22628,28531,29959,
chr18	55313658	55470547	NM_005603	0	-	55315719	55399039	0	28	2286,131,139,246,84,224,289,133,76,112,165,113,189,157,44,209,191,89,159,83,71,73,62,99,114,98,203,318,	0,3940,5607,6057,7565,8767,14747,16056,20665,22002,22891,25041,28407,37609,38645,41872,45380,48155,48744,49023,51191,51368,54612,54788,58128,60063,85200,156571,
chr18	57567227	57571537	NM_021127	0	+	57567409	57569985	0	2	240,1659,	0,2651,
chr18	60190257	60245812	NM_017742	0	+	60190657	60243812	0	14	1339,112,77,72,113,95,84,58,136,65,95,129,1494,2068,	0,16656,19473,21777,27323,33178,35662,37562,39984,41546,41977,47078,51032,53487,
chr18	67956280	67997435	NM_004232	0	+	67991904	67993512	0	2	46,5657,	0,35498,
chr18	77867145	77898228	NM_014913	0	+	77875425	77896692	0	4	211,121,90,4734,	0,8267,23840,26349,
chr19	507496	519654	NM_033513	0	+	507506	519423	0	2	348,766,	0,11392,
chr19	2476124	2478255	NM_015675	0	+	2476356	2477599	0	4	276,102,223,770,	0,402,902,1361,
chr19	2841472	2860469	NM_152791	0	+	2841570	2853950	0	4	101,127,184,8092,	0,9112,9993,10905,
chr19	2867332	2883443	NM_024967	0	+	2867419	2878327	0	4	90,127,184,6173,	0,6161,8758,9938,
chr19	2900925	2918469	NM_173480	0	+	2901043	2918287	0	4	121,127,172,1548,	0,14594,15150,15996,
chr19	4043300	4066897	NM_015898	0	-	4047749	4055230	0	3	4942,1277,218,	0,10668,23379,
chr19	4815935	4831754	NM_182919	0	-	4816250	4818389	0	2	2593,129,	0,15690,
chr19	7069713	7087978	NM_001044388	0	+	7075085	7083755	0	8	71,92,110,68,127,96,83,5090,	0,859,5293,5973,6678,11657,12267,13175,
chr19	7541760	7553921	NM_080662	0	-	7542087	7553896	0	5	562,63,179,189,85,	0,1439,5158,8963,12076,
chr19	7696500	7698605	NM_174895	0	-	7696574	7698343	0	4	194,125,115,313,	0,778,1101,1792,
chr19	7953394	7966901	NM_025061	0	+	7960488	7965798	0	3	91,143,3356,	0,7089,10151,
chr19	8387467	8408146	NM_198471	0	-	8387722	8402712	0	11	339,99,201,146,217,85,207,100,1293,62,38,	0,1865,2046,2367,10430,11140,11326,11736,11916,15211,20641,
chr19	9251072	9274089	NM_020933	0	+	9266692	9272109	0	7	196,117,137,127,96,83,3300,	0,15528,16215,16871,17583,18429,19717,
chr19	9434447	9454521	NM_032497	0	+	9449225	9453744	0	7	457,86,63,89,127,83,2151,	0,923,14024,14722,15421,17330,17923,
chr19	9633898	9649321	NM_024106	0	-	9639055	9646908	0	8	6414,83,81,127,92,149,87,71,	0,7762,9622,10617,11965,12985,15036,15352,
chr19	9671012	9695180	NM_001008727	0	-	9676615	9678773	0	4	6773,81,81,44,	0,7758,8665,24124,
chr19	9718005	9731908	NM_152289	0	-	9720875	9730132	0	6	4007,83,127,89,151,71,	0,6691,9715,10761,12102,13832,
chr19	9752482	9785776	NM_017656	0	-	9763624	9771420	0	4	12075,107,155,86,	0,14740,18913,33208,
chr19	11485341	11486845	NM_175871	0	+	11485356	11486692	0	2	264,657,	0,847,
chr19	11487882	11494990	NM_000121	0	-	11488659	11494883	0	8	1389,88,88,154,158,176,136,222,	0,1484,3677,3849,4485,4723,5890,6886,
chr19	11708297	11729976	NM_145295	0	+	11708442	11728704	0	4	148,127,61,2467,	0,17044,17344,19212,
chr19	12035921	12061578	NM_144566	0	+	12036025	12061068	0	4	167,127,61,2488,	0,22074,22407,23169,
chr19	12636186	12662296	NM_144976	0	-	12637259	12662146	0	4	2544,61,127,153,	0,2931,3197,25957,
chr19	12686914	12721627	NM_020714	0	-	12691298	12721494	0	5	5624,61,127,45,250,	0,6749,7329,33057,34463,
chr19	12721733	12744635	NM_153358	0	+	12721893	12740074	0	4	163,127,61,6101,	0,12780,13730,16801,
chr19	12902299	12904129	NM_002229	0	+	12902585	12903629	0	1	1830	0
chr19	13261224	13265725	NM_004907	0	+	13264000	13264672	0	2	142,1968,	0,2533,
chr19	14625580	14629209	NM_006145	0	-	14626751	14629161	0	3	1402,581,259,	0,1697,3370,
chr19	16685745	16739015	NM_004831	0	-	16686837	16738754	0	3	2748,75,333,	0,3400,52937,
chr19	17581332	17616977	NM_198580	0	+	17581349	17615421	0	12	184,395,162,70,92,110,210,127,138,165,147,1714,	0,16039,16650,16936,18324,18484,26731,29754,29971,30188,30749,33931,
chr19	18747837	18782530	NM_018316	0	+	18747864	18780055	0	3	110,183,4057,	0,27233,30636,
chr19	19625027	19626357	NM_032037	0	-	19625414	19626236	0	1	1330	0
chr19	19672521	19729496	NM_025245	0	-	19672833	19729438	0	8	405,107,157,136,191,248,74,177,	0,1796,3220,7736,8396,8873,37579,56798,
chr19	19821280	19843921	NM_021030	0	-	19822160	19843767	0	4	2618,61,127,157,	0,3619,3889,22484,
chr19	21203462	21242853	NM_025189	0	+	21203606	21240827	0	5	147,93,127,99,3417,	0,2132,12799,13429,35974,
chr19	21324842	21378856	NM_133473	0	+	21324986	21366837	0	5	147,93,127,96,13431,	0,1511,24295,25531,40583,
chr19	30156367	30166383	NM_024310	0	+	30164746	30165586	0	2	45,1653,	0,8363,
chr19	32836515	32878573	NM_014910	0	+	32843736	32873989	0	6	174,2129,118,115,135,4951,	0,7219,11006,14894,36857,37107,
chr19	33790839	33793470	NM_004364	0	-	33792243	33793320	0	1	2631	0
chr19	33864614	33873592	NM_001806	0	+	33870145	33870598	0	2	187,3543,	0,5435,
chr19	35168543	35177302	NM_001012320	0	+	35169709	35176142	0	5	195,77,121,84,2146,	0,1098,5138,5516,6613,
chr19	35417806	35436071	NM_194325	0	+	35420851	35435742	0	5	314,73,151,96,1945,	0,2981,4940,6725,16320,
chr19	35606726	35615228	NM_021910	0	+	35610280	35614361	0	9	137,96,84,54,33,24,190,38,884,	0,441,3345,3540,5255,5399,6942,7448,7618,
chr19	35634158	35645205	NM_022006	0	+	35634237	35644819	0	6	110,30,75,43,41,409,	0,5438,7998,8184,8377,10638,
chr19	36024357	36036221	NM_014364	0	+	36024429	36036072	0	11	139,178,97,107,91,119,82,152,163,98,222,	0,3357,4851,5121,8863,9034,9489,9884,10209,11453,11642,
chr19	36195459	36207940	NM_014383	0	+	36205528	36207654	0	7	66,117,985,74,69,165,561,	0,8359,9965,11199,11381,11575,11920,
chr19	36378853	36391564	NM_139239	0	-	36379460	36388558	0	12	661,165,117,149,52,147,106,146,206,61,104,221,	0,1938,2422,8028,8266,8440,8774,8961,9699,10520,10767,12490,
chr19	36673177	36705567	NM_152477	0	-	36673367	36692887	0	5	1458,96,127,74,44,	0,11957,12754,19701,32346,
chr19	36705503	36729675	NM_007145	0	+	36727342	36728221	0	4	595,74,72,3115,	0,3520,14146,21057,
chr19	36936020	36980337	NM_032838	0	-	36939878	36967459	0	5	4883,96,127,68,23,	0,27792,28213,31430,44294,
chr19	37001588	37019173	NM_001012756	0	-	37004901	37006140	0	4	5013,114,219,53,	0,7343,14468,17532,
chr19	37034514	37064194	NM_020951	0	-	37037767	37063248	0	5	4710,127,94,60,153,	0,11057,12491,28720,29527,
chr19	37178513	37212238	NM_152603	0	+	37203371	37211570	0	5	23,101,127,87,2389,	0,1785,24774,25169,31336,
chr19	37308330	37329289	NM_206894	0	-	37309334	37316521	0	5	2686,96,124,82,51,	0,5856,6238,8182,20908,
chr19	37569334	37621268	NM_144689	0	+	37580020	37619960	0	5	138,44,89,127,3239,	0,1912,10606,12562,48695,
chr19	37672480	37701438	NM_152279	0	-	37676128	37698013	0	5	5666,93,127,215,96,	0,8082,8445,25461,28862,
chr19	37717365	37734826	NM_152604	0	+	37721355	37734566	0	5	213,54,127,96,1456,	0,3945,9085,9515,16005,
chr19	37825525	37855358	NM_181786	0	+	37835586	37854677	0	6	159,89,165,127,96,2348,	0,545,9986,12566,13153,27485,
chr19	38121906	38146366	NM_014898	0	-	38125881	38138723	0	6	5300,99,127,86,168,366,	0,12259,13604,16808,23706,24094,
chr19	38187271	38210662	NM_032689	0	-	38188940	38202519	0	5	3525,99,127,83,493,	0,11543,13325,15239,22898,
chr19	38229202	38270230	NM_152360	0	-	38229392	38249236	0	8	1893,121,93,93,133,45,91,47,	0,19913,20484,31442,33001,34375,35098,40981,
chr19	38741876	38747014	NM_033256	0	-	38741957	38746979	0	4	210,33,81,236,	0,1069,1657,4902,
chr19	40502966	40526945	NM_178544	0	+	40504233	40521688	0	7	98,55,163,87,127,96,7374,	0,801,1188,9036,10214,11410,16605,
chr19	40534166	40562138	NM_001005851	0	-	40540263	40556239	0	5	8367,96,127,54,43,	0,19115,20410,22064,27929,
chr19	40578898	40596810	NM_001010880	0	-	40580422	40590660	0	6	3218,96,127,54,70,110,	0,8827,10119,11753,17174,17802,
chr19	40927496	40931899	NM_013376	0	-	40928742	40929453	0	2	1957,126,	0,4277,
chr19	40946750	40950242	NM_203344	0	-	40947396	40947987	0	2	1243,121,	0,3371,
chr19	41223016	41246765	NM_025194	0	+	41223040	41245465	0	7	1179,100,214,205,102,72,1504,	0,8228,12090,16048,19874,20586,22245,
chr19	42580317	42585704	NM_022752	0	+	42582758	42585449	0	2	121,2966,	0,2421,
chr19	42702749	42721829	NM_133328	0	-	42703589	42721159	0	5	1232,141,120,366,46,	0,11102,16535,18082,19034,
chr19	42724463	42732353	NM_133444	0	+	42728555	42730568	0	3	76,91,3815,	0,3903,4075,
chr19	44455396	44471752	NM_013359	0	+	44466878	44471508	0	6	156,170,83,127,93,1797,	0,8942,11480,13705,13988,14559,
chr19	44488339	44502478	NM_198089	0	+	44492695	44501626	0	5	58,100,127,93,2234,	0,4271,7360,7654,11905,
chr19	44507108	44518076	NM_006300	0	+	44511230	44515616	0	5	151,83,127,87,3656,	0,4054,5833,6127,7312,
chr19	44529493	44537262	NM_013360	0	+	44530223	44537183	0	4	137,61,127,1293,	0,684,1681,6476,
chr19	44556188	44572152	NM_013361	0	+	44559329	44571430	0	5	160,83,127,93,1936,	0,3073,8419,8713,14028,
chr19	44576311	44593766	NM_001037813	0	+	44580542	44591413	0	5	133,83,127,93,3900,	0,4163,8856,9854,13555,
chr19	44598513	44614039	NM_013398	0	+	44602026	44612437	0	6	128,89,83,127,93,3491,	0,1982,3445,6440,6772,12035,
chr19	44617551	44638975	NM_013362	0	+	44619980	44636888	0	5	171,83,127,93,3973,	0,2361,4789,5083,17451,
chr19	44645706	44664466	NM_006630	0	+	44648785	44662272	0	6	180,54,91,127,93,4062,	0,760,3003,7217,8859,14698,
chr19	44716684	44741421	NM_182490	0	+	44721945	44740983	0	6	54,155,62,127,84,2567,	0,558,5259,15914,17201,22170,
chr19	44790500	44809178	NM_004234	0	-	44791370	44807557	0	5	2849,96,127,63,55,	0,12460,13258,17042,18623,
chr19	44830707	44860832	NM_013380	0	-	44831585	44844691	0	4	3382,96,127,55,	0,10068,13860,30070,
chr19	44978663	45004574	NM_013256	0	-	44980618	45004292	0	5	3700,127,75,89,325,	0,4836,9908,22672,25586,
chr19	45574757	45579736	NM_145288	0	-	45574858	45579631	0	3	1081,150,403,	0,4213,4576,
chr19	45666190	45681495	NM_024108	0	-	45666449	45681476	0	6	291,94,84,118,68,145,	0,983,1231,1920,2194,15160,
chr19	45682041	45685058	NM_212550	0	+	45682554	45683163	0	2	48,2513,	0,504,
chr19	46522412	46526311	NM_005091	0	-	46522495	46526279	0	3	265,122,319,	0,371,3580,
chr19	47724080	47734456	NM_014417	0	-	47725058	47731688	0	4	1095,191,289,271,	0,5740,7334,10105,
chr19	48773337	48790865	NM_153608	0	+	48783056	48790135	0	6	139,205,102,78,127,1848,	0,1164,1646,9650,12290,15680,
chr19	49133286	49140636	NM_001352	0	-	49134093	49140251	0	4	1023,212,411,524,	0,3414,5550,6826,
chr19	49519236	49520347	NM_000894	0	-	49519324	49520338	0	3	331,168,24,	0,567,1087,
chr19	49617626	49621717	NM_022165	0	+	49617661	49621630	0	6	72,119,72,210,164,109,	0,479,890,1893,3485,3982,
chr19	50392912	50400144	NM_152899	0	-	50392926	50399417	0	8	945,137,69,202,113,239,35,53,	0,1315,1749,4612,5412,6159,6492,7179,
chr19	50410082	50432761	NM_012346	0	-	50411495	50413064	0	2	3059,155,	0,22524,
chr19	50529261	50552031	NM_001006656	0	+	50534339	50550316	0	5	118,78,127,90,4105,	0,5009,13156,15725,18665,
chr19	51870351	51872257	NM_152353	0	-	51870395	51871831	0	4	118,120,141,595,	0,359,788,1311,
chr19	52074535	52095763	NM_007147	0	+	52076582	52091720	0	5	193,252,127,96,5884,	0,1867,10108,10504,15344,
chr19	52374550	52391229	NM_032679	0	-	52375784	52383635	0	7	2409,96,127,79,199,92,81,	0,5984,7091,9025,9381,15523,16598,
chr19	52392487	52408270	NM_023074	0	-	52393870	52403360	0	5	2663,96,127,202,104,	0,7237,7617,10858,15679,
chr19	52430724	52449874	NM_024840	0	+	52443554	52448990	0	6	69,100,165,127,93,2503,	0,423,2260,12737,13145,16647,
chr19	52467592	52490093	NM_021632	0	-	52468106	52477613	0	5	1875,96,127,186,71,	0,4238,4665,10006,22430,
chr19	52494586	52511483	NM_198480	0	-	52496132	52506964	0	6	3504,96,127,204,38,90,	0,10479,10821,12363,15959,16807,
chr19	52516576	52531632	NM_025040	0	-	52519092	52528998	0	5	4036,96,127,231,138,	0,4684,5044,12407,14918,
chr19	52534630	52552091	NM_014650	0	-	52536972	52550121	0	5	4063,96,127,207,144,	0,9110,10102,15476,17317,
chr19	52616344	52643191	NM_178523	0	-	52618070	52633765	0	4	3933,127,88,207,	0,10831,17409,26640,
chr19	52772839	52799299	NM_001010851	0	+	52772866	52794451	0	4	45,127,129,5981,	0,12524,13698,20479,
chr19	52800421	52829174	NM_144684	0	+	52803665	52826111	0	5	55,91,127,129,4343,	0,3225,16984,18665,24410,
chr19	53206065	53233135	NM_030972	0	-	53208189	53219147	0	7	4052,127,82,123,102,21,52,	0,11202,13019,13298,25917,26111,27018,
chr19	53379424	53400947	NM_207333	0	-	53383848	53393508	0	5	5812,127,88,118,47,	0,11955,14069,15057,21476,
chr19	53452642	53466134	NM_001031665	0	-	53453071	53459342	0	5	2195,127,78,151,155,	0,3361,6637,10637,13337,
chr19	53569866	53606687	NM_198893	0	-	53571329	53589529	0	7	3649,129,127,60,85,84,170,	0,7526,8443,19648,24799,25023,36651,
chr19	53898401	53915262	NM_001040185	0	+	53901268	53912380	0	4	45,88,127,4312,	0,2794,6916,12549,
chr19	53935236	53961515	NM_001008401	0	+	53950521	53960002	0	7	45,219,111,88,121,6,3612,	0,13017,14243,15212,17528,17650,22667,
chr19	54024267	54083523	NM_018555	0	+	54072630	54081206	0	7	1071,68,67,64,82,127,3573,	0,1603,18202,34831,48290,50590,55683,
chr19	54663845	54676854	NM_144686	0	-	54664042	54676812	0	15	266,79,156,131,184,98,127,164,168,148,122,233,149,214,121,	0,358,769,1021,1992,2560,2920,3610,4322,5307,8051,8328,9404,11793,12888,
chr19	55663135	55669100	NM_000363	0	-	55663201	55668957	0	8	150,177,90,132,42,85,8,157,	0,2262,2973,4433,4835,5282,5800,5808,
chr19	55738005	55740131	NM_173804	0	-	55738548	55740109	0	3	926,247,73,	0,1553,2053,
chr19	55795364	55823903	NM_032430	0	+	55795810	55823436	0	19	582,95,86,141,117,34,69,147,32,171,98,160,61,370,49,124,199,90,625,	0,3010,3217,5483,10020,10217,10332,17515,18140,18700,19314,19670,20053,20554,21324,21466,22255,24642,27914,
chr19	56111653	56114504	NM_153219	0	+	56113478	56114273	0	2	121,1064,	0,1787,
chr19	56132106	56135932	NM_203374	0	-	56133116	56135927	0	2	1904,83,	0,3743,
chr19	56155014	56156989	NM_016535	0	+	56155937	56156531	0	2	126,1071,	0,904,
chr19	57106663	57135544	NM_021216	0	+	57132655	57134125	0	3	133,85,2909,	0,6211,25972,
chr19	57702867	57734214	NM_003417	0	+	57703281	57724349	0	4	447,127,96,11493,	0,2375,13897,19854,
chr19	57751999	57774096	NM_001023563	0	+	57752259	57766071	0	4	290,127,96,9656,	0,3291,7973,12441,
chr19	57831839	57842138	NM_213598	0	+	57832221	57840633	0	4	400,127,96,3067,	0,3210,6161,7232,
chr19	57862641	57871265	NM_020657	0	+	57863032	57869217	0	3	424,127,3868,	0,2451,4756,
chr19	57874802	57890925	NM_173631	0	+	57879923	57889553	0	4	269,36,127,2430,	0,5109,8347,13693,
chr19	57901217	57913919	NM_152909	0	+	57901467	57911257	0	3	265,127,4122,	0,7198,8580,
chr19	57922528	57933307	NM_006959	0	+	57922759	57932849	0	3	246,127,2305,	0,6751,8474,
chr19	57946692	57958469	NM_001023561	0	+	57946946	57956853	0	3	269,127,3811,	0,6560,7966,
chr19	57999117	58007466	NM_024691	0	+	57999318	58005458	0	5	234,39,127,99,3243,	0,2397,3721,4363,5106,
chr19	58082933	58090279	NM_017879	0	-	58083486	58090072	0	4	2136,127,42,240,	0,4238,6491,7106,
chr19	58111252	58121466	NM_020880	0	+	58111472	58118693	0	3	250,130,4413,	0,4392,5801,
chr19	58125609	58136092	NM_003435	0	+	58130836	58132771	0	3	262,97,4565,	0,5170,5918,
chr19	58144535	58155409	NM_198855	0	+	58144714	58153549	0	3	269,127,3338,	0,1461,7536,
chr19	58258182	58269516	NM_173632	0	+	58258426	58266055	0	3	277,127,4858,	0,3970,6476,
chr19	58318449	58326281	NM_024762	0	-	58319407	58326111	0	3	2022,127,203,	0,6212,7629,
chr19	58361226	58376483	NM_032828	0	+	58361406	58371508	0	3	213,130,6540,	0,6245,8717,
chr19	58637616	58662156	NM_024620	0	-	58639244	58640870	0	4	3262,105,94,38,	0,16307,16855,24502,
chr19	58694355	58724928	NM_016325	0	+	58695332	58724509	0	8	454,78,127,274,208,113,127,1402,	0,932,2723,23731,24005,26971,28570,29171,
chr19	58790320	58814157	NM_021089	0	+	58790447	58806902	0	4	193,127,96,8694,	0,6762,7155,15143,
chr19	58838359	58853697	NM_181846	0	+	58846168	58850692	0	3	121,454,4078,	0,7758,11260,
chr19	58920015	58929692	NM_173548	0	+	58920514	58929151	0	4	517,151,123,1515,	0,1292,6875,8162,
chr19	58978446	58986803	NM_014347	0	+	58980552	58983521	0	4	104,127,117,4706,	0,2100,2648,3651,
chr2	279557	288091	NM_001002919	0	-	280146	287835	0	6	595,65,81,54,310,79,	0,3553,6565,6732,8025,8455,
chr2	8822185	8824591	NM_002166	0	+	8822295	8823029	0	3	458,64,777,	0,787,1629,
chr2	10183676	10194963	NM_003597	0	+	10183843	10192634	0	4	209,270,946,2610,	0,2600,4100,8677,
chr2	11584500	11606287	NM_198256	0	-	11586602	11606005	0	7	2149,148,115,156,217,55,390,	0,3252,5637,7276,9207,12804,21397,
chr2	18735988	18741919	NM_020905	0	-	18736456	18741838	0	2	1086,474,	0,5457,
chr2	20096391	20101744	NM_001008237	0	-	20096747	20101615	0	3	496,167,278,	0,1238,5075,
chr2	20646834	20649201	NM_004040	0	+	20647226	20647817	0	1	2367	0
chr2	24252216	24270261	NM_025203	0	-	24253802	24262364	0	4	1816,118,1836,78,	0,3482,8330,17967,
chr2	25166510	25194824	NM_016544	0	-	25170484	25194773	0	7	4107,161,123,165,70,83,138,	0,7752,13401,14168,19763,23569,28176,
chr2	27346682	27353680	NM_032604	0	+	27346816	27353612	0	9	248,161,183,46,113,174,49,166,280,	0,4626,5130,5501,5699,5939,6290,6436,6718,
chr2	27600102	27603601	NM_144631	0	-	27600411	27603393	0	4	1136,588,156,263,	0,1231,2857,3236,
chr2	28615724	28640184	NM_005253	0	+	28616587	28635315	0	4	965,252,108,5388,	0,11249,15901,19072,
chr2	29033699	29073475	NM_182756	0	+	29038880	29072807	0	8	114,74,253,59,86,172,298,760,	0,3779,5163,8214,11491,18314,29338,39016,
chr2	37311593	37326387	NM_174931	0	+	37311660	37323406	0	9	120,72,227,42,121,91,114,82,3037,	0,3918,5189,6230,7465,7714,9631,10986,11757,
chr2	37869086	37898785	NM_006449	0	-	37872965	37873730	0	2	4879,217,	0,29482,
chr2	42275160	42285656	NM_138370	0	+	42275339	42284828	0	7	818,123,272,80,108,174,914,	0,5218,6015,6920,7265,9200,9582,
chr2	43449540	43453745	NM_006887	0	-	43451457	43453454	0	2	3351,342,	0,3863,
chr2	44589085	44999731	NM_024766	0	+	44589146	44999252	0	11	199,173,65,61,55,64,67,75,64,132,557,	0,10769,28294,342336,344340,345452,353340,381675,392108,404483,410089,
chr2	45878813	46415129	NM_005400	0	+	45879239	46412020	0	15	774,64,160,35,86,130,143,97,200,174,155,139,189,147,3256,	0,191325,324754,327301,328621,332876,349729,352867,355787,358669,434533,493418,499366,507931,533060,
chr2	46926433	46990267	NM_144949	0	+	46985669	46987280	0	2	155,4610,	0,59224,
chr2	48541820	48606434	NM_002158	0	+	48573353	48602582	0	7	133,142,551,101,65,69,4376,	0,13879,31519,44365,47961,58610,60238,
chr2	61108708	61158747	NM_002908	0	+	61108975	61149670	0	11	277,143,149,92,141,105,213,69,96,69,9850,	0,10109,12823,19418,35303,36617,36820,38467,38809,39000,40189,
chr2	62423249	62451866	NM_006577	0	+	62449355	62450549	0	2	241,2520,	0,26097,
chr2	63277964	63284966	NM_014562	0	+	63280125	63283451	0	5	68,69,208,152,2331,	0,419,2050,3217,4671,
chr2	64319785	64371554	NM_020651	0	-	64321835	64335444	0	7	2617,189,198,102,130,140,340,	0,3473,3761,7746,12049,15588,51429,
chr2	64858754	64881047	NM_014755	0	-	64863060	64864005	0	2	5255,294,	0,21999,
chr2	66662256	66801001	NM_002398	0	+	66662988	66796240	0	13	744,227,142,51,51,147,112,146,77,59,90,96,2624,	0,2612,4718,5437,6289,7777,28984,77024,112818,132328,133542,133925,136121,
chr2	67624464	67639221	NM_019002	0	+	67624580	67637170	0	6	339,129,77,113,2111,2179,	0,1836,2217,5529,5892,12578,
chr2	70142240	70170076	NM_002357	0	+	70142462	70165416	0	6	295,100,30,115,160,4848,	0,1012,6627,20242,22126,22988,
chr2	70377016	70418151	NM_017880	0	-	70377487	70409117	0	10	680,163,101,108,105,105,111,835,269,47,	0,10740,15207,15643,19672,25788,29647,31278,32782,41088,
chr2	71127705	71160575	NM_012476	0	+	71127751	71160334	0	3	293,188,679,	0,20522,32191,
chr2	71163029	71192561	NM_001692	0	+	71163084	71192251	0	14	173,56,99,94,78,140,102,98,124,151,83,105,130,474,	0,7758,22146,22433,23118,24039,25021,25696,26877,27262,27672,28538,28836,29058,
chr2	74724643	74730443	NM_001009812	0	-	74725053	74729986	0	2	802,650,	0,5150,
chr2	85766290	85772404	NM_005911	0	+	85766410	85770895	0	9	211,78,123,113,144,219,183,134,1612,	0,1915,2087,2465,2661,2987,3397,3733,4502,
chr2	86830520	86850988	NM_005667	0	-	86830965	86850009	0	4	2021,116,140,1205,	0,8761,16932,19263,
chr2	88326723	88355302	NM_016618	0	-	88327302	88328082	0	4	1381,159,109,158,	0,6929,9738,28421,
chr2	95831553	95850064	NM_001017396	0	+	95843320	95847854	0	4	52,127,114,3217,	0,11674,14350,15294,
chr2	96068455	96082364	NM_016044	0	+	96071306	96078705	0	8	165,251,217,60,163,109,88,3722,	0,2845,4233,7819,8156,9726,9969,10187,
chr2	96808907	96811179	NM_004418	0	-	96809561	96811093	0	4	869,220,122,474,	0,985,1592,1798,
chr2	97525454	97535817	NM_017789	0	-	97526362	97533623	0	15	1738,71,158,113,223,145,176,152,117,97,99,63,149,146,205,	0,1861,2019,3964,4208,4520,4987,5246,5486,5723,5948,6149,6565,8060,10158,
chr2	99215776	99224975	NM_001008215	0	-	99217214	99224868	0	3	1480,84,206,	0,4794,8993,
chr2	99771429	99779600	NM_145197	0	+	99778420	99779542	0	4	85,126,128,1181,	0,1334,1760,6990,
chr2	99900700	99917660	NM_174898	0	-	99900855	99912133	0	7	274,133,185,105,75,91,148,	0,450,6999,8298,11390,14221,16812,
chr2	101008321	101034130	NM_004854	0	-	101009706	101023137	0	7	1923,106,235,92,132,71,295,	0,3649,6048,10704,14716,23181,25514,
chr2	105953996	105965668	NM_024093	0	+	105954044	105961828	0	4	147,167,376,3897,	0,2043,5308,7775,
chr2	110371940	110376567	NM_023016	0	+	110372066	110373644	0	1	4627	0
chr2	111878490	111926022	NM_138624	0	+	111881322	111902078	0	5	275,407,33,104,4313,	0,2819,23574,29130,43219,
chr2	120059792	120124318	NM_001017927	0	-	120060047	120097535	0	7	332,82,38,51,145,203,386,	0,9405,15249,18937,37610,37942,64140,
chr2	120436776	120439694	NM_030577	0	+	120438429	120439365	0	2	76,1287,	0,1631,
chr2	120517497	120742474	NM_002830	0	+	120567429	120734646	0	27	463,155,108,43,79,45,53,121,88,89,64,173,69,126,159,160,84,57,157,167,91,62,147,129,149,136,7915,	0,49915,102614,117401,117542,121864,122175,122581,125873,140796,155257,160147,166676,172502,174878,185159,186419,186596,192051,195235,196922,197094,200885,202694,205575,207915,217062,
chr2	128175995	128186822	NM_000312	0	+	128177518	128186522	0	9	73,91,167,25,138,135,143,118,890,	0,1502,2863,4497,4614,4854,7665,8685,9937,
chr2	129023053	129076442	NM_004807	0	-	129025735	129076137	0	2	3391,832,	0,52557,
chr2	133429361	134326034	NM_207481	0	-	133430861	134275097	0	18	1517,133,137,315,79,183,102,120,39,69,150,88,134,64,74,130,68,248,	0,53838,57027,59948,102027,118234,124839,188703,197147,207059,291931,322363,458188,541926,631247,845667,887259,896425,
chr2	135676391	135716911	NM_058241	0	+	135676424	135712218	0	9	191,82,129,61,63,46,164,71,6112,	0,988,18019,20180,23790,27279,28914,33819,34408,
chr2	136871918	136875719	NM_003467	0	-	136872438	136875630	0	2	1564,104,	0,3697,
chr2	145141647	145277686	NM_014795	0	-	145147017	145274917	0	10	5948,181,1970,109,215,189,72,258,142,181,	0,12331,14220,17118,19835,20755,40715,45688,133197,135858,
chr2	148602597	148688391	NM_001616	0	+	148602721	148684843	0	11	179,208,110,155,144,144,146,115,139,131,3743,	0,51272,54429,54715,70162,72254,73418,75201,77944,81002,82051,
chr2	151324709	151344209	NM_005168	0	-	151326500	151343931	0	6	2043,135,110,88,188,147,	0,3431,6679,18498,19072,19353,
chr2	152689285	152955277	NM_001005746	0	-	152695632	152955163	0	14	6608,186,96,152,110,59,81,20,77,131,123,120,84,123,	0,9131,20676,22452,27939,36405,37759,38070,39645,43654,48028,50479,265558,265869,
chr2	154333851	154335276	NM_019845	0	-	154334749	154335079	0	1	1425	0
chr2	164459121	164592518	NM_018086	0	-	164466061	164591437	0	3	9195,170,171,	0,132291,133226,
chr2	170550978	170558218	NM_001008489	0	+	170557481	170558207	0	4	154,33,171,763,	0,746,2892,6477,
chr2	172950234	172954401	NM_178120	0	+	172950405	172952985	0	3	484,200,1671,	0,1147,2496,
chr2	180809602	180872024	NM_020943	0	-	180809855	180858068	0	20	840,221,102,128,153,78,61,82,105,63,207,136,54,169,129,246,111,68,140,431,	0,5636,5949,7595,9329,10081,14146,19671,21002,25625,25774,26065,28317,28758,33314,36876,41819,43701,48439,61991,
chr2	185463255	185804218	NM_194250	0	+	185463686	185803753	0	4	542,144,131,3709,	0,267840,335074,337254,
chr2	191002502	191068210	NM_001042521	0	+	191064586	191064874	0	3	73,125,3788,	0,26159,61920,
chr2	191068645	191184552	NM_014362	0	-	191069842	191184476	0	14	1313,34,120,82,59,87,146,79,53,81,85,141,43,111,	0,4960,9036,40967,42234,45720,48242,57236,83666,86485,90626,92893,106834,115796,
chr2	192542861	192555393	NM_001031716	0	+	192543340	192550494	0	6	570,139,72,76,67,5069,	0,854,3810,5593,6094,7463,
chr2	198318146	198340033	NM_025147	0	+	198318284	198338648	0	5	242,150,193,102,1553,	0,6509,9116,16647,20334,
chr2	198570092	198573119	NM_138395	0	+	198570129	198571911	0	1	3027	0
chr2	200776015	200792996	NM_153689	0	+	200776161	200790609	0	2	479,3212,	0,13769,
chr2	201838440	201936394	NM_173822	0	-	201845992	201888732	0	12	8154,160,88,117,96,116,81,180,102,81,98,62,	0,14544,18563,19169,23727,35255,37674,43273,49113,50241,71778,97892,
chr2	207804241	207834198	NM_173077	0	+	207804323	207834160	0	9	150,97,102,105,111,91,203,85,301,	0,10099,15945,18783,20113,21334,22894,28745,29656,
chr2	207938861	208030672	NM_003709	0	-	207945936	208030292	0	4	7127,124,631,482,	0,14320,49636,91329,
chr2	213864421	214015161	NM_016260	0	-	213872083	214013353	0	8	8387,144,138,168,267,105,49,257,	0,14093,22295,50015,57135,148010,148898,150483,
chr2	233404401	233412825	NM_005199	0	+	233404457	233410426	0	12	111,140,45,110,156,98,201,115,115,214,131,2573,	0,300,689,910,1682,2731,3190,3583,3893,4675,5080,5851,
chr2	233412679	233415267	NM_145702	0	-	233412816	233414592	0	1	2588	0
chr2	234745347	234763181	NM_018410	0	-	234746222	234763146	0	9	951,1597,79,93,65,97,56,67,152,	0,3907,7503,9026,10695,13061,15863,17142,17682,
chr2	237073878	237077029	NM_001485	0	-	237074556	237076614	0	2	1202,938,	0,2213,
chr2	237102094	237172988	NM_212556	0	-	237103514	237172988	0	6	1606,114,505,268,123,205,	0,2820,20910,44237,47828,70689,
chr2	237478467	237490994	NM_020311	0	+	237489108	237490197	0	2	100,1912,	0,10615,
chr2	239008980	239041928	NM_194312	0	+	239009060	239040373	0	9	374,191,187,183,132,115,113,198,3160,	0,1601,4316,7451,16563,24930,27282,28367,29788,
chr20	278210	280963	NM_033089	0	+	278227	279442	0	1	2753	0
chr20	1290554	1309783	NM_080489	0	-	1291084	1301060	0	9	585,92,172,176,159,101,70,73,55,	0,889,2426,2676,3429,8407,9679,10452,19174,
chr20	2082472	2129198	NM_080836	0	+	2082527	2098024	0	4	349,598,750,4769,	0,941,14839,41957,
chr20	2462465	2489561	NM_024325	0	-	2463806	2474541	0	6	2837,127,59,267,87,35,	0,10879,11699,11958,18836,27061,
chr20	3024267	3026393	NM_178331	0	+	3025060	3026382	0	4	44,161,137,62,	0,786,1078,2064,
chr20	3088218	3140511	NM_014948	0	-	3090751	3104011	0	5	2742,162,1201,95,100,	0,7732,13811,15739,52193,
chr20	3127164	3140511	NM_021826	0	-	3127421	3129716	0	2	2742,100,	0,13247,
chr20	5731046	5845041	NM_152504	0	+	5753511	5844109	0	3	79,182,1372,	0,22461,112623,
chr20	6748332	6760893	NM_001200	0	+	6750773	6759736	0	3	1190,353,2002,	0,2434,10559,
chr20	9288446	9461462	NM_000933	0	+	9288461	9459656	0	36	99,81,60,144,80,54,82,101,58,109,211,94,80,85,91,96,101,142,85,125,52,103,165,205,89,151,50,66,116,76,176,102,58,87,37,1895,	0,29326,30208,31094,55096,57661,63414,64503,65247,72254,76401,79663,82079,82731,85788,87723,93690,100117,100833,101257,103237,112007,113497,115948,127760,129202,136181,136378,145547,149614,151835,160771,164990,165479,168917,171121,
chr20	13694968	13765532	NM_016649	0	-	13695520	13763786	0	14	846,147,77,88,122,162,148,115,153,101,114,398,680,65,	0,3046,4586,14056,19399,45370,52455,55584,57008,58192,60834,61550,68181,70499,
chr20	14303630	14318258	NM_198391	0	-	14306202	14308152	0	3	4574,194,209,	0,6149,14419,
chr20	18269170	18297640	NM_003434	0	+	18286330	18297460	0	7	78,78,176,171,127,96,1925,	0,9458,9762,16481,17154,17771,26545,
chr20	19870209	19983103	NM_018993	0	+	19870245	19981580	0	11	93,101,193,112,73,92,1134,306,132,164,1847,	0,45533,67049,71134,75386,81272,85088,100440,102602,107113,111047,
chr20	23331427	23335408	NM_013248	0	+	23334678	23335101	0	2	271,791,	0,3190,
chr20	23342818	23353698	NM_022482	0	+	23345020	23351078	0	6	56,1385,95,168,158,2971,	0,2181,4821,6580,7402,7909,
chr20	25433332	25566167	NM_025176	0	-	25434086	25507223	0	24	946,114,147,114,159,70,105,1047,284,107,133,81,111,175,141,137,171,153,191,67,173,97,191,77,	0,2976,5686,8825,9686,14692,17294,23346,26226,27464,29271,36547,37178,38654,43966,45513,48143,51255,52191,57977,60137,65056,73711,132758,
chr20	25593570	25604650	NM_152667	0	-	25596560	25604584	0	2	3647,156,	0,10924,
chr20	25653830	25677489	NM_015655	0	-	25655667	25667053	0	5	3843,96,127,76,95,	0,12372,12801,13196,23564,
chr20	30407158	30422487	NM_033118	0	+	30407383	30421600	0	13	73,100,421,299,106,94,110,142,71,129,153,133,968,	0,177,770,2083,4121,4903,7249,7441,11463,11657,12347,12648,14361,
chr20	30780306	30795546	NM_002657	0	-	30784254	30789981	0	3	5179,374,103,	0,9415,15137,
chr20	31030861	31071293	NM_080616	0	-	31035398	31062512	0	8	4758,202,123,192,186,278,142,129,	0,9177,9825,10245,10517,13059,31542,40303,
chr20	32254748	32256331	NM_001024675	0	+	32255303	32256041	0	1	1583	0
chr20	36149651	36152090	NM_181689	0	+	36149733	36151161	0	2	154,1022,	0,1417,
chr20	37555059	37581749	NM_030919	0	+	37555085	37581163	0	4	509,168,125,1568,	0,15542,21459,25122,
chr20	42136336	42170535	NM_032107	0	+	42142209	42169768	0	22	48,81,224,142,151,124,85,89,105,136,92,152,77,86,111,115,100,198,50,158,63,962,	0,5862,6141,6938,7312,7595,8396,20960,21567,22587,23101,25076,25645,26311,26587,27131,28140,28400,28712,32454,33056,33237,
chr20	42824579	42839411	NM_016470	0	-	42825691	42835597	0	4	1800,114,118,76,	0,7021,10941,14756,
chr20	44486252	44507760	NM_080752	0	+	44486464	44507288	0	2	367,2408,	0,19100,
chr20	44509865	44513905	NM_080603	0	+	44511231	44512689	0	2	35,2734,	0,1306,
chr20	45186466	45280098	NM_022829	0	-	45188660	45280060	0	13	2371,138,162,113,98,105,96,126,186,67,164,266,149,	0,5586,8401,17745,25744,30231,31332,34576,38329,42143,52618,55632,93483,
chr20	45313003	45318083	NM_033550	0	-	45315391	45318053	0	2	2867,313,	0,4767,
chr20	47862438	47894594	NM_021035	0	-	47863803	47892376	0	14	3810,96,111,146,155,140,248,115,150,149,132,1809,109,37,	0,5625,6818,7764,8593,9906,11515,14561,17432,18814,20233,24040,29877,32119,
chr20	48519928	48532066	NM_006038	0	-	48522155	48525027	0	3	3454,438,150,	0,4763,11988,
chr20	48599516	48605420	NM_005985	0	+	48599596	48604593	0	3	162,528,1012,	0,844,4892,
chr20	48807366	48809205	NM_005194	0	+	48807570	48808608	0	1	1839	0
chr20	49202644	49253455	NM_080829	0	-	49203768	49247384	0	22	1225,91,84,203,162,162,136,124,131,573,130,146,126,44,64,150,54,24,79,147,119,338,	0,1694,3578,6236,6927,8445,9261,10032,11472,15964,18537,22281,22505,22804,23185,23465,24745,25073,29894,33878,44630,50473,
chr20	49348116	49370278	NM_032521	0	+	49348323	49367025	0	3	273,223,4083,	0,6277,18079,
chr20	49575354	49580466	NM_014484	0	+	49575379	49576762	0	1	5112	0
chr20	50398869	50419060	NM_020436	0	-	50400803	50418947	0	4	2354,281,2331,243,	0,6530,7691,19948,
chr20	52183609	52199636	NM_006526	0	-	52188282	52199365	0	5	2194,133,1554,117,1637,	0,4650,8656,11263,14390,
chr20	52824625	52836500	NM_002623	0	+	52824639	52835689	0	4	38,108,141,943,	0,6264,7213,10932,
chr20	54967426	54979582	NM_001033521	0	+	54970608	54978783	0	6	168,201,278,198,391,1059,	0,3150,4836,5273,6596,11097,
chr20	58511717	58515360	NM_006242	0	-	58514086	58514986	0	1	3643	0
chr20	58515443	58523735	NM_022106	0	+	58518998	58520150	0	4	147,112,86,4741,	0,1809,2038,3551,
chr20	61448401	61472511	NM_001853	0	+	61448416	61472084	0	32	93,69,36,72,54,36,24,54,54,42,57,54,54,54,54,54,54,54,54,45,54,54,54,72,36,45,33,147,55,183,78,618,	0,517,1468,2172,2879,4131,4457,4707,5061,5541,7395,7918,8767,9154,9717,10191,10873,11714,11873,12405,12578,12716,13310,13467,15104,15970,18871,19137,19428,20033,21634,23492,
chr20	61826781	61847483	NM_017798	0	-	61828059	61847244	0	5	1305,1521,80,25,266,	0,6857,18434,20147,20436,
chr20	62368015	62370456	NM_017806	0	+	62368902	62370253	0	6	49,115,82,88,317,506,	0,870,1158,1310,1520,1935,
chr20	62375022	62436856	NM_025224	0	-	62378282	62422110	0	5	3632,176,285,970,168,	0,9016,32008,46151,61666,
chr21	15481134	15579270	NM_198996	0	-	15481313	15579244	0	10	267,177,112,105,168,90,102,109,386,135,	0,35809,43759,54605,56409,57548,72944,77147,80220,98001,
chr21	16333555	16437321	NM_003489	0	-	16337036	16340513	0	4	7292,123,80,256,	0,53109,82260,103510,
chr21	18965970	18985219	NM_006806	0	-	18966410	18981462	0	5	680,208,138,181,203,	0,4964,11207,15319,19046,
chr21	28208073	28217728	NM_006988	0	-	28209897	28217273	0	9	2524,176,176,187,287,168,133,347,1185,	0,2684,3832,4120,4521,5243,6103,6584,8470,
chr21	37692494	37748930	NM_015358	0	+	37692562	37747594	0	17	107,73,133,215,148,148,129,120,98,105,123,75,46,167,889,158,1490,	0,13449,16677,17535,18577,21202,24382,24715,29114,36423,39758,39987,41986,43896,48791,52177,54946,
chr21	38791206	38887679	NM_130436	0	+	38792676	38884834	0	11	1480,197,93,189,148,287,147,141,307,125,3466,	0,53779,59303,61733,67562,71270,74112,77213,86379,87195,93007,
chr21	40177852	40196878	NM_005239	0	+	40181958	40194813	0	10	192,72,112,120,201,84,222,264,119,2281,	0,4106,7074,8344,8852,11079,12496,13574,15657,16745,
chr21	40777769	40816128	NM_152505	0	-	40777807	40800419	0	10	769,118,104,85,138,515,332,81,154,68,	0,4135,4420,5874,14862,17132,22328,23287,29576,38291,
chr21	43159532	43187212	NM_020639	0	-	43160997	43187201	0	8	2625,259,104,159,50,149,292,193,	0,4509,6386,7240,9781,11724,17152,27487,
chr21	43406939	43430469	NM_020727	0	-	43411003	43414204	0	2	7278,109,	0,23421,
chr21	44834362	44847011	NM_173354	0	-	44836621	44846058	0	14	2635,232,282,217,126,147,224,124,125,162,64,117,170,122,	0,3060,3777,4538,4870,5376,5751,6527,6760,7155,7491,10924,11540,12527,
chr22	18893832	18899601	NM_005675	0	+	18893887	18899202	0	5	165,161,101,141,549,	0,245,3852,4568,5220,
chr22	19770745	19842397	NM_053004	0	-	19776231	19808878	0	8	5738,216,99,163,126,148,97,55,	0,18778,23436,29062,37375,38005,71220,71597,
chr22	19833668	19842397	NM_024627	0	-	19838689	19839784	0	3	6341,97,215,	0,8297,8514,
chr22	21771659	21805750	NM_015094	0	+	21797120	21801032	0	3	190,99,6540,	0,25388,27551,
chr22	24080868	24093299	NM_021916	0	-	24085986	24087327	0	2	6538,402,	0,12029,
chr22	24105207	24108050	NM_182520	0	+	24105493	24107919	0	6	311,87,138,75,110,143,	0,1066,1239,1618,1772,2700,
chr22	25595824	25603326	NM_004076	0	+	25597363	25603179	0	6	52,95,119,133,143,313,	0,1519,2816,3905,5362,7189,
chr22	25747384	25758524	NM_182492	0	-	25747765	25756059	0	4	485,217,172,2731,	0,3178,5837,8409,
chr22	28144264	28197744	NM_002430	0	-	28146902	28196531	0	2	2820,4994,	0,48486,
chr22	29190547	29196560	NM_005080	0	-	29191533	29196512	0	5	1173,146,129,97,275,	0,1487,2517,4497,5738,
chr22	30636441	30642748	NM_002309	0	-	30639639	30642684	0	3	3609,179,83,	0,4302,6224,
chr22	30687978	30722930	NM_031937	0	-	30688363	30722870	0	9	862,155,190,66,115,107,108,100,269,	0,1661,1931,2806,2951,3747,7454,12541,34683,
chr22	31736664	31742332	NM_032051	0	-	31737390	31741588	0	3	1005,64,2015,	0,2218,3653,
chr22	39526778	39548685	NM_175709	0	-	39529895	39548449	0	6	3275,352,67,66,44,305,	0,3627,7862,10597,19015,21602,
chr22	41777945	41795330	NM_003216	0	+	41778048	41791964	0	4	260,318,221,3582,	0,5409,12154,13803,
chr22	41829497	41842805	NM_016272	0	-	41832314	41833349	0	2	3914,423,	0,12885,
chr22	44888462	44894113	NM_032287	0	-	44892716	44893436	0	2	5229,190,	0,5461,
chr22	45809573	45828389	NM_015653	0	+	45809767	45828242	0	8	323,76,5,345,119,228,167,226,	0,629,705,3908,8596,12254,17206,18590,
chr22	50247491	50283728	NM_014838	0	+	50277310	50280826	0	2	146,6747,	0,29490,
chr3	5021121	5027008	NM_003670	0	+	5021403	5025377	0	5	362,70,108,124,2488,	0,525,864,1955,3399,
chr3	8661088	8693770	NM_015931	0	-	8661553	8675624	0	12	612,108,106,93,86,63,125,61,276,82,99,95,	0,4146,6139,6826,8295,10261,11402,12646,14263,15897,16356,32587,
chr3	8775487	8788444	NM_001234	0	+	8775562	8787553	0	3	189,348,789,	0,11724,12168,
chr3	9773433	9789699	NM_004634	0	+	9775824	9789033	0	14	389,609,960,163,132,129,310,324,285,148,137,119,155,850,	0,2381,7249,9029,9558,10275,11194,11828,12474,13258,13823,14062,14550,15416,
chr3	10327352	10334631	NM_016362	0	-	10327558	10331864	0	6	226,109,117,137,736,106,	0,1035,4093,4404,5047,7173,
chr3	14693268	14714162	NM_016474	0	+	14693343	14712701	0	11	117,105,101,59,178,96,143,95,133,153,1760,	0,2664,3767,7109,9768,13266,15043,15662,16287,18172,19134,
chr3	16298567	16306450	NM_206831	0	-	16302270	16306383	0	3	3769,75,175,	0,7094,7708,
chr3	25831580	25836022	NM_017897	0	+	25832511	25835985	0	3	58,1008,440,	0,900,4002,
chr3	33318933	33429563	NM_012157	0	+	33319004	33427100	0	15	74,62,55,75,95,69,96,127,75,131,61,45,57,213,2571,	0,20222,81525,81841,87183,95650,95818,96136,96405,97846,99831,100661,101243,106547,108059,
chr3	37026533	37034622	NM_014805	0	-	37032744	37034568	0	1	8089	0
chr3	37440967	37459865	NM_178342	0	+	37458757	37459117	0	5	183,172,171,124,1122,	0,11661,17077,17542,17776,
chr3	39183345	39195082	NM_033027	0	-	39184545	39188173	0	5	2190,315,260,245,154,	0,2282,3142,4623,11583,
chr3	40518612	40532544	NM_173656	0	+	40523427	40529732	0	6	236,86,154,117,50,4248,	0,796,4741,5466,6552,9684,
chr3	40547529	40560213	NM_175888	0	+	40547843	40558354	0	5	100,73,127,114,2863,	0,265,5431,6363,9821,
chr3	43328031	43392634	NM_017719	0	+	43344695	43390049	0	7	136,62,695,142,213,135,3804,	0,13214,16558,45629,53747,56804,60799,
chr3	44690223	44702283	NM_003420	0	+	44692559	44701439	0	4	103,319,145,2091,	0,2209,3825,9969,
chr3	46963219	47023500	NM_144716	0	-	46963546	47018261	0	8	410,77,35,62,80,68,207,79,	0,506,1599,1877,3726,19268,54907,60202,
chr3	48198635	48229907	NM_001789	0	-	48200434	48229437	0	15	1940,112,131,99,63,99,174,72,135,120,102,37,43,77,640,	0,2198,7161,8490,8685,10700,17138,20225,20708,23575,25783,26654,27507,29557,30632,
chr3	48725435	48754654	NM_016291	0	-	48725705	48732724	0	6	771,176,176,226,332,65,	0,1535,3304,4951,7087,29154,
chr3	49199967	49203764	NM_022903	0	-	49200237	49201641	0	2	1726,65,	0,3732,
chr3	49721379	49726196	NM_020998	0	-	49721460	49726124	0	18	243,140,107,147,78,121,36,137,103,131,169,119,121,137,115,113,148,166,	0,367,603,791,1065,1315,1524,1649,1913,2115,2366,2737,3000,3202,3417,3609,3803,4651,
chr3	50367218	50378267	NM_007182	0	-	50368011	50378236	0	6	940,116,298,105,107,281,	0,1546,1771,2262,8117,10768,
chr3	50378543	50383163	NM_015896	0	-	50378840	50383010	0	12	373,126,122,126,173,101,89,138,54,117,109,245,	0,461,697,902,1284,1805,2005,2194,2450,2621,4011,4375,
chr3	50643884	50649205	NM_145071	0	-	50645037	50649081	0	3	1689,221,144,	0,1919,5177,
chr3	53528637	53847757	NM_000720	0	+	53529193	53845433	0	49	623,310,106,140,143,153,197,104,170,88,60,27,161,226,208,121,115,70,67,148,130,60,107,88,108,53,147,202,159,111,84,45,129,66,92,160,128,97,103,102,131,117,368,27,150,164,122,321,2618,	0,2541,7004,156168,165522,171049,171728,179102,208030,223690,224071,225144,227703,228823,229181,232268,235831,236466,237405,238204,240763,245669,248400,250129,251013,251212,252691,254657,257138,258961,267387,275362,275813,278222,279976,281275,281992,282249,285415,286955,292211,305638,306447,307536,308812,310372,314038,315367,316502,
chr3	57094691	57109460	NM_181727	0	+	57107722	57108295	0	2	123,2067,	0,12702,
chr3	58291971	58310424	NM_007042	0	+	58296056	58303223	0	6	173,98,85,77,79,7258,	0,4064,4262,10270,10670,11195,
chr3	58484091	58488087	NM_153331	0	+	58484482	58487359	0	2	418,1415,	0,2581,
chr3	72423743	72495774	NM_012234	0	-	72427535	72495774	0	4	4045,99,177,128,	0,4447,4658,71903,
chr3	73045961	73118349	NM_174907	0	+	73046188	73114873	0	9	261,82,171,94,38,75,144,290,3802,	0,1266,50375,62226,64212,66862,67192,68041,68586,
chr3	88199108	88207115	NM_173824	0	+	88199202	88205785	0	3	227,242,1945,	0,3271,6062,
chr3	99551987	99833357	NM_182909	0	-	99552078	99649864	0	6	118,2776,179,174,262,461,	0,15151,91086,96712,97625,280909,
chr3	100468178	100712334	NM_015429	0	-	100469338	100712249	0	35	1276,123,162,30,80,109,210,69,129,93,78,63,78,81,60,75,75,75,72,75,75,75,66,75,75,78,93,72,49,53,182,133,69,180,185,	0,2217,3452,4484,5277,16506,21408,25270,25872,28949,30797,40119,43356,45588,47074,55457,58826,97037,98267,99466,100710,101325,102540,112976,115498,117544,125506,126173,127177,136201,136807,149427,153283,176967,243971,
chr3	101043048	101232056	NM_020654	0	-	101044786	101231974	0	24	1876,151,69,44,53,125,93,123,117,134,269,180,34,147,158,340,182,119,195,198,98,96,50,122,	0,3461,4273,4441,6129,7780,8565,13304,15890,17441,19481,23667,27413,37510,40629,42225,43625,47803,74656,93388,134750,169668,176865,188886,
chr3	101280711	101285290	NM_017819	0	+	101283625	101284837	0	2	136,1677,	0,2902,
chr3	101367732	101395976	NM_014415	0	-	101370009	101395758	0	11	2795,176,159,118,145,246,177,845,232,236,528,	0,3607,3891,5815,7215,10894,15649,16075,22241,23089,27716,
chr3	101443457	101489406	NM_024548	0	+	101443520	101484395	0	11	106,143,159,102,114,167,165,134,790,76,5716,	0,1980,2769,4222,7226,7874,30816,32449,33020,37871,40233,
chr3	101546833	101579866	NM_001005474	0	+	101570939	101578215	0	13	195,76,140,31,104,773,106,147,64,170,111,168,1705,	0,1623,24095,24748,24896,25101,26588,27072,27405,27743,29083,29302,31328,
chr3	111393522	111565294	NM_153268	0	+	111394092	111564716	0	4	733,461,242,627,	0,33250,39211,171145,
chr3	113081711	113160361	NM_018338	0	-	113081976	113152511	0	21	443,56,271,146,246,162,111,210,95,100,48,156,165,115,217,103,163,154,153,105,62,	0,612,3174,10546,16441,18034,32885,33653,37041,37680,38375,38719,40987,44062,46241,53660,57152,63259,64322,70700,78588,
chr3	114033363	114866135	NM_015642	0	-	114057851	114070705	0	10	24910,1605,188,101,40,48,74,39,51,70,	0,35757,65700,74488,185835,379011,486584,585787,659849,832702,
chr3	122458845	122512678	NM_024610	0	-	122459191	122512527	0	8	877,111,84,172,137,182,186,215,	0,1004,12592,15261,19225,28702,37722,53618,
chr3	124944512	125094198	NM_021964	0	-	124951184	125032484	0	9	8271,119,84,124,126,349,136,81,253,	0,8542,52057,53455,62434,87639,97640,105489,149433,
chr3	126061477	126076251	NM_014079	0	-	126062569	126071765	0	3	1261,1107,172,	0,9206,14602,
chr3	126423082	126679263	NM_032343	0	+	126423155	126679044	0	8	160,109,70,145,84,71,136,225,	0,22838,26321,28838,148407,210440,253176,255956,
chr3	129149790	129158791	NM_003925	0	-	129150343	129158676	0	8	631,104,150,135,75,866,231,219,	0,1555,2150,2902,3114,5495,6772,8782,
chr3	129366634	129407575	NM_015008	0	-	129370323	129389711	0	4	4004,136,935,556,	0,7176,22538,40385,
chr3	135867758	135915177	NM_018133	0	-	135869988	135913955	0	2	3822,1364,	0,46055,
chr3	136581049	136670448	NM_006153	0	+	136646843	136667295	0	4	112,244,713,3348,	0,65776,83375,86051,
chr3	137717657	137752491	NM_001002026	0	+	137717710	137749983	0	5	273,165,118,111,2680,	0,24842,25791,30981,32154,
chr3	137780831	137834450	NM_173543	0	-	137781657	137822813	0	16	988,140,170,217,193,134,54,31,141,63,129,162,122,85,582,281,	0,2638,5541,6161,9653,15509,18577,19744,22123,24971,26389,30393,32872,35773,41481,53338,
chr3	137980277	138048693	NM_178130	0	-	137981381	138043739	0	12	1151,137,155,93,83,76,72,104,58,98,37,35,	0,42071,43437,44568,44962,52896,56712,58042,63437,65595,67867,68381,
chr3	138153457	138198765	NM_031913	0	+	138153640	138195696	0	23	510,42,135,77,67,90,56,121,171,83,49,90,63,63,69,87,150,497,99,132,106,50,3106,	0,17432,20578,22952,24571,25329,25995,27470,29729,30723,32945,33489,34039,34203,34820,35444,36261,37747,38920,39605,41607,41827,42202,
chr3	138663065	138665979	NM_023067	0	-	138664433	138665564	0	1	2914	0
chr3	143690664	143711210	NM_173552	0	+	143691174	143708683	0	3	1167,304,2859,	0,13720,17687,
chr3	145910123	145968892	NM_020353	0	-	145912197	145939858	0	9	2119,159,162,227,43,236,111,28,146,	0,2787,4295,7476,8698,14189,28478,29728,58623,
chr3	150126084	150184207	NM_014779	0	+	150127137	150176423	0	4	3011,72,52,8045,	0,14751,48778,50078,
chr3	150458911	150480956	NM_005067	0	-	150459927	150480636	0	2	1574,737,	0,21308,
chr3	155480400	155524076	NM_173657	0	-	155481305	155520365	0	6	1307,161,148,60,127,149,	0,4897,13089,39920,42985,43527,
chr3	156392378	156424557	NM_015508	0	+	156395486	156422920	0	6	207,958,169,161,279,2085,	0,3067,19430,21275,28834,30094,
chr3	156865344	156878549	NM_020307	0	-	156866029	156877883	0	11	1034,99,112,142,105,100,65,121,110,75,969,	0,1731,1929,2280,2509,2726,4621,5480,11310,11849,12236,
chr3	158384202	158390437	NM_020169	0	-	158384434	158390267	0	6	331,63,137,178,63,299,	0,598,2582,3019,4543,5936,
chr3	158422439	158450275	NM_002888	0	-	158422564	158450204	0	4	277,196,63,347,	0,6087,9146,27489,
chr3	159706621	159713806	NM_000882	0	+	159706843	159713346	0	7	340,146,114,42,42,144,616,	0,1332,4177,4616,4733,4866,6569,
chr3	160153290	160167574	NM_173084	0	-	160155759	160156971	0	3	3684,70,70,	0,13223,14214,
chr3	168801286	168864093	NM_005241	0	-	168802696	168849265	0	16	1545,184,237,145,170,78,167,27,88,1357,154,148,217,103,135,80,	0,5501,6501,9459,11577,17386,18561,24427,29288,31884,37557,39081,44345,47930,60199,62727,
chr3	168801294	169381500	NM_004991	0	-	168802696	169381160	0	17	1537,184,237,145,170,78,167,27,88,1357,154,148,217,103,135,338,377,	0,5493,6493,9451,11569,17378,18553,24419,29280,31876,37549,39073,44337,47922,60191,297680,579829,
chr3	169484710	169487349	NM_032487	0	-	169485219	169487308	0	2	1428,241,	0,2398,
chr3	169491183	169507504	NM_018657	0	+	169492083	169504466	0	8	67,297,794,160,179,84,87,3301,	0,869,5372,7194,9069,10081,11226,13020,
chr3	178276637	178562217	NM_005832	0	+	178525197	178560725	0	6	135,77,123,171,196,1777,	0,236292,248493,266738,269328,283803,
chr3	179041550	179053323	NM_016331	0	+	179046081	179052210	0	7	82,281,71,69,111,135,2267,	0,1279,3798,4520,5855,9226,9506,
chr3	187439169	187463256	NM_001706	0	-	187440245	187451481	0	10	1220,138,131,168,185,972,222,171,39,59,	0,3559,4117,5349,6978,7668,10327,12151,13487,24028,
chr3	192514604	192635645	NM_178496	0	-	192516174	192635629	0	2	2835,227,	0,120814,
chr3	193853936	193856521	NM_005524	0	+	193854169	193856022	0	4	341,96,88,1050,	0,469,813,1535,
chr3	194406611	194409766	NM_153690	0	+	194407555	194408827	0	1	3155	0
chr3	195943404	195960298	NM_152672	0	+	195943583	195960070	0	9	217,95,155,74,159,112,147,106,365,	0,1308,10431,11130,11581,12275,13381,15885,16529,
chr3	196281049	196295425	NM_182627	0	-	196281081	196288346	0	4	629,496,431,36,	0,6817,12698,14340,
chr3	197687070	197770591	NM_033029	0	+	197687092	197765538	0	16	241,98,31,83,118,179,106,95,118,108,77,133,160,131,211,5154,	0,14177,14842,15829,16398,20126,23743,25596,30359,35975,39066,59053,61246,64458,75633,78367,
chr4	433778	492945	NM_133474	0	-	435483	466397	0	3	4443,127,101,	0,32585,59066,
chr4	675617	682940	NM_032219	0	-	675746	682916	0	10	548,110,158,153,117,138,77,214,159,159,	0,952,1381,1780,2654,2890,4006,4260,4703,7164,
chr4	2073644	2243848	NM_181808	0	-	2073840	2230958	0	26	382,62,68,79,111,132,83,115,78,58,66,54,57,96,84,65,61,69,158,113,194,501,80,145,271,71,	0,1050,3534,9040,9715,13695,23933,56195,57261,59315,84870,85940,87237,98761,99180,102037,102773,104348,107390,121286,126606,136069,141129,157181,169602,170133,
chr4	2230093	2243848	NM_024511	0	-	2233653	2242673	0	5	3794,229,440,1056,71,	0,7861,10237,11671,13684,
chr4	2470832	2517583	NM_002938	0	+	2492220	2515546	0	8	153,166,115,80,10,160,49,2187,	0,21231,27901,31553,42850,43332,43977,44564,
chr4	4291977	4323510	NM_145291	0	+	4301672	4323043	0	8	102,171,1103,47,74,83,162,1144,	0,9676,11738,15887,22790,25385,25558,30389,
chr4	4861391	4865660	NM_002448	0	+	4861626	4864870	0	2	704,1233,	0,3036,
chr4	6784453	6885891	NM_014743	0	+	6826180	6882693	0	10	115,84,500,138,67,82,3283,109,98,3378,	0,21796,41458,59340,74437,75698,78174,88847,93933,98060,
chr4	7967053	8160540	NM_032432	0	-	7968716	8160416	0	16	1777,81,8,142,53,121,147,78,59,88,94,127,116,184,144,134,	0,17937,18220,42732,43723,64329,70822,79837,88861,95640,112301,115349,122842,131772,141167,193353,
chr4	13542453	13546132	NM_001189	0	-	13543616	13546038	0	2	1699,560,	0,3119,
chr4	15004104	15071775	NM_182646	0	+	15004297	15068004	0	10	1855,282,91,51,171,90,119,115,182,3999,	0,4824,14707,30680,49933,51647,55940,56706,59598,63672,
chr4	25121635	25162071	NM_016955	0	-	25125552	25161991	0	11	4212,91,94,92,130,103,154,159,119,155,194,	0,5680,7250,24760,24990,31946,34984,36023,36842,38939,40242,
chr4	38665819	38703138	NM_016531	0	+	38682246	38698884	0	6	263,96,487,151,161,4436,	0,16388,24386,25530,30547,32883,
chr4	42410390	42659122	NM_006095	0	-	42414932	42658890	0	37	4640,92,93,89,108,57,62,79,123,75,111,184,173,65,139,140,85,70,50,83,106,73,45,89,78,128,166,112,128,70,74,41,46,99,100,115,281,	0,6253,14433,15243,35191,36204,38209,43607,46923,47151,56316,56519,77122,95076,98642,113786,116389,135543,140639,142824,144131,147594,160787,166245,167248,169886,171439,173247,177975,179886,182437,192104,207659,216162,217240,218621,248451,
chr4	44175919	44450826	NM_198353	0	-	44176806	44450540	0	2	1348,1247,	0,273660,
chr4	47596017	47840084	NM_006587	0	-	47597737	47839966	0	22	1903,134,272,175,50,117,130,111,114,108,146,232,108,117,111,108,114,182,208,201,145,181,	0,6213,9396,29570,29898,32404,47919,49145,51080,59552,67710,71031,80392,83937,86140,89730,98969,150401,169378,192724,212902,243886,
chr4	48137799	48271855	NM_003215	0	-	48139432	48230631	0	18	1717,158,119,65,217,172,75,134,80,55,66,176,41,129,82,105,183,87,	0,2882,3121,5572,9296,9625,10542,13774,15080,20897,27919,31995,32803,34465,35585,40299,92694,133969,
chr4	53728483	53733002	NM_023940	0	+	53728674	53731972	0	4	333,57,77,1501,	0,951,2161,3018,
chr4	68334479	68411221	NM_001812	0	-	68338322	68411073	0	19	3914,91,155,96,129,105,54,80,147,292,168,614,213,286,100,95,71,47,166,	0,6126,21205,23418,24107,25122,26397,36443,38026,40052,43640,45312,49394,50455,62053,71078,72218,75387,76576,
chr4	74962756	74964912	NM_002089	0	-	74963472	74964837	0	4	732,84,124,175,	0,1561,1759,1981,
chr4	77227178	77232283	NM_003943	0	+	77227922	77231153	0	2	964,1987,	0,3118,
chr4	78078359	78091213	NM_004354	0	+	78079685	78087077	0	8	300,138,138,251,79,99,206,4260,	0,1326,2160,3514,4273,4442,7067,8594,
chr4	83821887	83841122	NM_024672	0	+	83821955	83840077	0	5	148,196,304,151,3026,	0,4001,5589,7050,16209,
chr4	88394481	88450655	NM_004684	0	-	88394926	88420726	0	11	474,149,149,137,121,119,73,1017,147,65,459,	0,6100,7042,9094,16943,17430,18288,20252,21651,26191,55715,
chr4	89299890	89364249	NM_017912	0	+	89300073	89363612	0	23	382,160,77,228,95,128,137,68,122,60,94,190,155,114,108,171,144,167,67,71,184,103,864,	0,4482,6760,11913,14749,17276,18112,19403,26137,26815,29785,34338,38686,45121,45856,49841,52423,56986,58166,58972,61135,61409,63495,
chr4	90033967	90036052	NM_145715	0	+	90034125	90035703	0	1	2085	0
chr4	95679105	96079594	NM_001203	0	+	96025575	96075824	0	13	114,70,95,160,103,103,97,139,193,298,176,131,3896,	0,117876,238085,346453,356765,357730,365855,367028,371907,373260,390793,394688,396593,
chr4	100817406	100867775	NM_001031723	0	-	100822184	100867728	0	8	4903,173,110,95,186,146,172,180,	0,7476,9347,10267,12461,26790,34200,50189,
chr4	106067031	106163928	NM_017628	0	+	106155099	106158597	0	3	212,146,8875,	0,44485,88022,
chr4	113195692	113207060	NM_052864	0	-	113199017	113199572	0	2	3898,265,	0,11103,
chr4	114821439	114900803	NM_024590	0	-	114823429	114899990	0	2	3392,1211,	0,78153,
chr4	119606546	119636585	NM_020961	0	+	119606689	119631457	0	11	209,89,88,81,88,91,142,93,117,211,5433,	0,2531,3978,6140,6589,9044,11790,15158,18543,20219,24606,
chr4	124320694	124324909	NM_005841	0	+	124322746	124323706	0	2	255,2218,	0,1997,
chr4	125585202	125633887	NM_020337	0	-	125590141	125631666	0	5	3467,3551,230,1275,275,	0,4936,14628,45952,48410,
chr4	139936934	139967093	NM_012118	0	+	139937135	139966628	0	3	391,270,1301,	0,27293,28858,
chr4	145915726	146019371	NM_014885	0	-	145916524	146017251	0	5	1029,121,91,127,89,	0,69997,87085,101410,103556,
chr4	146540536	146581185	NM_172250	0	+	146560291	146576586	0	7	23,504,123,171,86,150,4887,	0,19690,22978,26601,31677,34609,35762,
chr4	152198324	152213014	NM_183375	0	+	152198324	152212605	0	5	52,163,266,170,745,	0,2623,4975,5944,13945,
chr4	153241695	153273978	NM_018315	0	-	153244032	153273882	0	11	2606,211,226,182,114,137,124,135,142,83,357,	0,3640,5462,7664,9128,10188,12052,17258,26386,29498,31926,
chr4	170907752	170947546	NM_021647	0	-	170912528	170927028	0	3	5708,431,162,	0,18978,39632,
chr4	178231027	178284090	NM_018248	0	+	178231107	178283625	0	10	236,122,135,214,75,167,170,421,175,648,	0,12585,25814,26234,29909,31602,41506,43434,50629,52415,
chr4	184365788	184370217	NM_017632	0	+	184365950	184368580	0	3	434,131,2977,	0,899,1452,
chr4	184826459	184944679	NM_020225	0	+	184827943	184938437	0	4	1650,153,2266,6438,	0,96018,103851,111782,
chr4	185308882	185395704	NM_002199	0	-	185309911	185350218	0	9	1338,47,165,118,47,177,100,93,172,	0,2974,11186,20429,30438,30803,31740,41249,86650,
chr4	189012425	189030757	NM_173553	0	-	189012526	189026522	0	8	670,101,23,141,195,96,411,361,	0,5789,6052,7763,9784,13565,13908,17971,
chr5	196982	218268	NM_145265	0	-	205411	216964	0	3	9091,131,61,	0,19861,21225,
chr5	6713544	6757157	NM_006999	0	+	6714096	6755058	0	13	1268,124,47,121,108,129,214,127,101,173,159,165,2294,	0,24078,25251,26300,29058,30280,32782,35032,36125,36899,37607,39441,41319,
chr5	7859271	7869144	NM_024091	0	-	7859547	7868196	0	7	381,115,70,175,86,1551,53,	0,1990,2424,3664,6739,7487,9820,
chr5	35617964	35814713	NM_024867	0	+	35618099	35814655	0	37	193,103,253,171,141,65,187,189,188,169,220,155,76,62,104,257,109,158,174,75,149,128,139,138,152,181,148,129,139,230,107,183,93,180,246,123,148,	0,10597,23568,26492,28804,31498,36677,41156,49209,52196,73174,74707,76425,77872,79827,82633,86691,87788,91085,94949,109812,122056,122266,135761,141705,145659,153746,156030,158394,161254,174477,175296,177840,182105,188844,189268,196601,
chr5	40680016	40693837	NM_000958	0	+	40681095	40692480	0	3	564,910,1957,	0,1036,11864,
chr5	43121562	43176426	NM_003432	0	+	43122155	43175235	0	8	108,139,102,145,358,223,131,1878,	0,578,1748,17704,39788,40248,51857,52986,
chr5	43486810	43515250	NM_198566	0	-	43487016	43509441	0	13	403,41,99,95,171,70,92,124,96,647,90,231,343,	0,1200,3922,5506,6011,6834,7801,15663,16956,19039,21868,22436,28097,
chr5	50679281	50690563	NM_002202	0	+	50679505	50689444	0	6	252,190,260,287,168,1236,	0,1093,4042,6198,7826,10046,
chr5	52083749	52255039	NM_181501	0	+	52084187	52248281	0	29	499,121,113,89,112,128,149,151,166,74,145,146,144,258,131,167,137,111,210,81,77,90,103,114,102,105,93,117,6803,	0,61449,73531,76847,77055,77774,93955,99897,105756,109536,110319,117843,120978,122242,127544,130812,132412,134857,137358,139664,141705,144127,145974,149481,151670,151920,157023,159425,164487,
chr5	52083749	52099878	NM_015946	0	+	52096228	52097674	0	3	499,1236,2636,	0,11969,13493,
chr5	56215428	56247957	NM_152622	0	-	56218954	56247929	0	13	3984,143,128,92,82,152,73,86,121,135,146,25,37,	0,4089,4313,9165,11062,13645,15826,16064,17976,19281,27324,31026,32492,
chr5	56469885	56560500	NM_022913	0	+	56509957	56558579	0	12	153,953,120,124,224,67,185,141,168,188,103,2080,	0,1389,40015,56787,57039,61907,72241,73016,75350,76895,87121,88535,
chr5	57749809	57755913	NM_006622	0	-	57750409	57755786	0	14	792,111,130,241,130,98,148,199,96,88,130,117,108,397,	0,928,1302,1556,2043,2509,2962,3198,3505,4101,4416,4742,5002,5707,
chr5	58264866	58882324	NM_006203	0	-	58270490	58882201	0	15	6041,183,123,155,100,165,99,173,94,113,50,74,37,192,170,	0,6617,7310,8151,19453,20715,21764,22792,24332,69819,211554,216148,224459,246736,617288,
chr5	60241031	60448853	NM_174889	0	+	60241082	60448782	0	4	178,90,41,323,	0,127920,153787,207499,
chr5	64444564	64777747	NM_197941	0	-	64447662	64769500	0	25	3208,157,177,205,130,139,164,81,124,134,103,64,146,108,142,147,106,44,146,84,212,169,365,376,578,	0,21879,24094,39278,48284,66056,66586,75582,76186,77348,93366,111862,114079,124602,142591,151247,180640,185304,302737,303395,303969,311432,322040,324839,332605,
chr5	73923230	73937249	NM_003633	0	-	73930540	73932310	0	3	2587,1815,1118,	0,7278,12901,
chr5	82373365	82649606	NM_022406	0	+	82400738	82649061	0	8	69,149,176,167,156,107,148,663,	0,27363,33481,118223,126005,127268,180983,275578,
chr5	86563699	86687733	NM_002890	0	+	86564268	86686700	0	25	1108,153,136,71,118,32,53,151,79,121,157,88,78,158,77,173,160,143,116,87,68,89,78,135,1117,	0,63465,64624,65384,70091,73407,78789,81331,85274,94668,95465,101930,104235,106280,106957,108510,108998,110513,111852,112626,115830,117418,118943,121510,122917,
chr5	89811444	89825401	NM_198273	0	-	89814635	89821106	0	3	3857,266,137,	0,9407,13820,
chr5	90664447	90679134	NM_020801	0	-	90667216	90678909	0	8	2826,155,163,257,103,148,82,505,	0,5053,5483,6291,6880,7990,10063,14182,
chr5	93854920	93954309	NM_173665	0	-	93855947	93872831	0	5	1702,169,132,151,105,	0,4714,17780,63217,99284,
chr5	94982582	94992849	NM_173362	0	+	94989765	94992013	0	5	1196,195,176,35,1100,	0,5258,7182,7454,9167,
chr5	98190907	98262238	NM_001270	0	-	98192083	98262090	0	35	1522,211,52,97,179,141,129,117,151,139,131,42,161,177,96,97,149,150,72,153,163,189,191,90,217,128,179,101,226,272,150,65,117,202,201,	0,2976,3760,4768,8204,13291,14550,15483,16847,17213,18389,19868,21194,24348,25872,26075,26771,27884,30374,32884,33872,37321,38212,39393,41022,41989,43052,43460,44276,45607,45982,47696,48588,49693,71130,
chr5	102421703	102455842	NM_017676	0	-	102423601	102444411	0	8	2173,286,177,192,306,194,146,75,	0,10541,11314,11590,18541,20716,22569,34064,
chr5	102594463	102614361	NM_033211	0	+	102611620	102612241	0	3	134,90,2764,	0,7145,17134,
chr5	114856605	114880472	NM_020177	0	-	114860004	114879190	0	3	4709,734,253,	0,22041,23614,
chr5	118691713	118735383	NM_014350	0	+	118691785	118729076	0	2	103,6873,	0,36797,
chr5	126203405	126366250	NM_178450	0	-	126206324	126253863	0	5	3078,210,205,244,209,	0,10471,47216,50270,162636,
chr5	130977406	131132710	NM_133372	0	-	130980377	131132614	0	18	3050,116,198,169,1420,170,147,86,202,136,72,84,92,75,101,135,127,188,	0,5376,10088,28749,29791,35989,37315,57203,62351,64697,67487,68864,74851,77272,77603,89190,102850,155116,
chr5	131817300	131826465	NM_002198	0	-	131819642	131825170	0	10	2467,136,50,123,130,50,177,100,92,229,	0,2753,4058,4642,4948,5186,5345,6317,7783,8936,
chr5	132332676	132362241	NM_017665	0	-	132334274	132362229	0	4	1866,42,162,53,	0,3147,9774,29512,
chr5	134303596	134347386	NM_178019	0	+	134303681	134347313	0	8	183,154,240,183,141,120,158,176,	0,2032,28366,40050,40934,41464,42466,43614,
chr5	135548998	135701164	NM_020389	0	-	135549122	135700942	0	12	294,76,81,222,196,265,234,217,165,183,778,224,	0,2889,11963,12723,18043,34160,38338,52909,61362,102286,143297,151942,
chr5	139493693	139505199	NM_005859	0	+	139493766	139494735	0	1	11506	0
chr5	139712427	139726188	NM_001945	0	-	139714260	139725913	0	6	1438,91,156,178,174,321,	0,1815,3029,9792,13068,13440,
chr5	140698056	140700351	NM_005642	0	-	140698561	140699611	0	1	2295	0
chr5	145463875	145485140	NM_001029869	0	-	145463994	145483874	0	4	260,137,137,1385,	0,1148,13843,19880,
chr5	148725061	148734146	NM_152407	0	+	148725102	148730845	0	4	118,154,82,3666,	0,2773,4155,5419,
chr5	148737608	148749216	NM_024028	0	+	148737631	148748217	0	6	111,207,175,212,141,1661,	0,4591,5990,7896,9314,9947,
chr5	149109872	149234585	NM_133263	0	+	149109905	149227121	0	12	111,174,213,117,1123,37,65,811,76,122,155,7565,	0,90123,96363,100457,102346,104364,104991,105953,109731,111946,115450,117148,
chr5	151202073	151304412	NM_000171	0	-	151202233	151304110	0	9	451,147,215,138,83,224,68,128,358,	0,6408,28877,32527,33788,37272,64208,69798,101981,
chr5	156564438	156569876	NM_004270	0	-	156565740	156566442	0	2	2021,46,	0,5392,
chr5	157170719	157187717	NM_173491	0	+	157170758	157182272	0	4	487,140,84,5856,	0,7678,10292,11142,
chr5	158122927	158526924	NM_024007	0	-	158126118	158526486	0	16	3223,195,180,178,66,89,127,131,142,82,69,74,56,64,157,572,	0,12059,16234,17050,18197,35149,81493,100425,127256,144109,377476,388746,399700,400423,401054,403425,
chr5	158584416	158634834	NM_144726	0	-	158585677	158634807	0	11	1627,357,148,183,141,176,236,92,109,223,72,	0,3857,5523,11464,12270,16574,19223,24551,37307,46025,50346,
chr5	159676112	159739571	NM_024565	0	-	159680384	159738930	0	7	4693,160,303,144,214,115,201,	0,6443,10363,27163,31419,62752,63258,
chr5	159820154	159827061	NM_022090	0	-	159820712	159822497	0	2	2392,416,	0,6491,
chr5	171636649	171710768	NM_152277	0	-	171638833	171710669	0	3	2582,237,169,	0,24476,73950,
chr5	172195099	172198198	NM_004417	0	-	172195764	172197955	0	4	1036,220,146,610,	0,1478,2064,2489,
chr5	176734210	176738899	NM_031300	0	-	176734588	176738831	0	6	494,184,115,30,106,138,	0,571,3216,3458,4169,4551,
chr5	176873814	176883287	NM_030567	0	+	176882068	176883122	0	4	147,85,666,563,	0,7142,8015,8910,
chr5	177540532	177553082	NM_015111	0	+	177546584	177549002	0	5	240,360,522,255,4608,	0,6022,6646,7566,7942,
chr5	178029664	178054051	NM_020666	0	-	178030617	178050417	0	13	1094,91,80,83,130,95,167,117,67,91,223,161,105,	0,1180,2639,5712,9752,10132,10809,11063,14218,14680,15892,20592,24282,
chr5	179220986	179223648	NM_145867	0	+	179221081	179223395	0	5	153,100,71,82,395,	0,1598,1800,1955,2267,
chr5	180682146	180688144	NM_032765	0	-	180684414	180687814	0	2	2349,1143,	0,4855,
chr6	1312332	1314993	NM_033260	0	+	1312939	1314151	0	1	2661	0
chr6	1610149	1614129	NM_001453	0	+	1610680	1612342	0	1	3980	0
chr6	3849606	3851551	NM_012135	0	+	3850045	3851023	0	2	114,1529,	0,416,
chr6	10585992	10629601	NM_145655	0	+	10586222	10626840	0	3	1155,93,2952,	0,35591,40657,
chr6	10762955	10831110	NM_005906	0	-	10764684	10830881	0	13	1884,120,132,149,173,312,168,172,133,80,122,55,330,	0,7388,12605,21701,28952,33275,39169,40997,46087,50921,55127,56163,67825,
chr6	11183530	11232901	NM_006403	0	-	11185394	11232748	0	7	2374,90,1242,102,102,447,165,	0,4920,6666,9047,10293,29983,49206,
chr6	13358061	13487832	NM_018988	0	-	13364974	13487122	0	2	7833,963,	0,128808,
chr6	16129316	16148478	NM_013262	0	+	16129553	16146982	0	7	324,191,186,198,165,421,1586,	0,1471,12539,13934,14613,15811,17576,
chr6	20402109	20493945	NM_001949	0	+	20402463	20490661	0	7	747,112,220,159,115,136,3547,	0,77967,79327,80883,84810,86234,88289,
chr6	21593981	21598849	NM_003107	0	+	21594765	21596190	0	1	4868	0
chr6	25963029	25991457	NM_006355	0	+	25966750	25983915	0	8	54,234,599,96,231,23,113,8066,	0,247,3533,6523,9067,10252,10371,20362,
chr6	26225382	26225844	NM_003532	0	+	26225382	26225793	0	1	462	0
chr6	26597180	26600967	NM_013375	0	+	26597210	26598873	0	3	271,197,2475,	0,961,1312,
chr6	26634610	26659974	NM_024639	0	-	26637572	26638781	0	4	4346,70,89,306,	0,9276,24175,25058,
chr6	27356496	27371686	NM_001076781	0	+	27368149	27369226	0	3	358,109,3615,	0,10724,11575,
chr6	27418520	27440897	NM_007149	0	-	27419081	27440073	0	6	2519,96,127,68,146,146,	0,6084,6541,17111,21546,22231,
chr6	28092386	28097860	NM_025231	0	+	28093221	28097728	0	4	69,418,139,653,	0,804,2174,4821,
chr6	28109660	28127238	NM_006298	0	+	28116185	28121795	0	6	147,509,142,92,124,6405,	0,6433,7600,9962,10378,11173,
chr6	28193052	28201264	NM_006299	0	+	28194862	28200956	0	4	92,493,148,925,	0,1737,2415,7287,
chr6	28209474	28220047	NM_019110	0	-	28212893	28219758	0	5	4279,124,83,148,712,	0,5272,6370,7990,9861,
chr6	28234787	28246000	NM_152736	0	+	28239697	28244873	0	4	204,81,118,2029,	0,4844,5659,9184,
chr6	28292514	28321981	NM_145909	0	-	28293942	28297460	0	8	2117,151,412,154,138,47,91,74,	0,2645,4565,12052,13018,17008,29124,29393,
chr6	33422352	33425320	NM_152735	0	+	33422877	33424299	0	2	200,2514,	0,454,
chr6	35181732	35220856	NM_152753	0	+	35182195	35216482	0	22	548,123,126,135,126,117,117,123,117,126,117,105,117,159,216,162,168,162,198,153,80,4524,	0,13624,14658,17769,18894,19229,23946,25796,26418,27185,27587,27850,28248,28666,29065,29638,30007,30694,31272,31988,32250,34600,
chr6	35465650	35480673	NM_003322	0	-	35466103	35480635	0	15	587,172,99,112,113,171,6,104,117,102,150,159,91,52,85,	0,2107,5685,5863,7867,8129,8400,11335,11760,11953,12987,13774,14306,14765,14938,
chr6	36644266	36655116	NM_078467	0	+	36651878	36653577	0	4	35,32,450,1589,	0,1412,7607,9261,
chr6	37137927	37143204	NM_002648	0	+	37138351	37141867	0	6	506,107,51,367,177,1495,	0,621,829,973,2844,3782,
chr6	37450713	37467669	NM_138493	0	-	37450961	37467639	0	4	352,53,95,72,	0,1872,2162,16884,
chr6	38136226	38563843	NM_152733	0	-	38142760	38562084	0	10	6732,79,108,190,110,120,220,265,364,298,	0,24068,87958,119821,176533,409149,411767,424125,425513,427319,
chr6	39156746	39197251	NM_003740	0	-	39158665	39196887	0	5	2785,169,167,112,550,	0,5198,5623,6905,39955,
chr6	41040712	41070142	NM_002505	0	+	41046828	41065149	0	10	111,136,87,147,132,106,167,174,102,5047,	0,6055,7837,11072,16605,17230,18554,19938,21422,24383,
chr6	41737913	41747638	NM_006653	0	-	41738356	41744725	0	7	1358,149,162,187,89,144,85,	0,1640,2622,5243,6746,7857,9640,
chr6	41765382	41863113	NM_018561	0	-	41766414	41774721	0	7	1285,109,205,1384,74,82,52,	0,2185,6161,7983,73919,94149,97679,
chr6	42712235	42713841	NM_003192	0	-	42712770	42713811	0	1	1606	0
chr6	43597278	43608688	NM_001003690	0	+	43597486	43608270	0	4	228,122,266,931,	0,3652,6839,10479,
chr6	43612772	43640337	NM_152732	0	+	43612835	43638686	0	5	290,166,130,147,1812,	0,5339,10526,11541,25753,
chr6	43737947	43754223	NM_001025369	0	+	43738443	43752283	0	7	1102,52,197,77,30,97,1946,	0,4130,7258,8249,8678,11745,14330,
chr6	46620711	46645927	NM_004277	0	+	46620929	46644191	0	9	324,192,85,123,113,85,93,103,1808,	0,2868,5987,9401,11799,15734,17160,18151,23408,
chr6	56911490	56920023	NM_020931	0	+	56911553	56919661	0	4	84,84,81,2540,	0,620,4081,5993,
chr6	71276632	71299268	NM_145267	0	+	71276643	71298427	0	3	75,153,951,	0,12484,21685,
chr6	79577267	79612819	NM_001010844	0	+	79577293	79608051	0	4	341,66,131,5039,	0,17827,30278,30513,
chr6	82455446	82462398	NM_017633	0	-	82459411	82461858	0	3	4742,589,251,	0,5860,6701,
chr6	83903075	83908654	NM_033411	0	+	83904170	83905991	0	3	87,341,3341,	0,955,2238,
chr6	84833968	84937361	NM_014895	0	-	84834788	84936111	0	27	1027,135,99,142,635,213,105,164,127,106,113,141,228,134,262,292,82,192,117,31,116,68,184,147,115,116,64,	0,2128,22437,25312,28295,31048,36562,37496,38894,45078,47356,49798,50477,50964,60936,62081,69358,70633,76538,77486,79730,88706,91031,91525,96806,102086,103329,
chr6	88054530	88075181	NM_001010868	0	+	88054817	88075114	0	5	435,95,108,203,503,	0,3999,5581,11488,20148,
chr6	89790469	89794879	NM_006813	0	+	89790613	89793915	0	2	684,1408,	0,3002,
chr6	97242000	97285353	NM_030784	0	-	97246347	97247607	0	2	5757,210,	0,43143,
chr6	100054649	100063454	NM_021620	0	+	100054910	100062635	0	4	405,132,121,2546,	0,1967,2413,6259,
chr6	105404981	105531207	NM_001004317	0	+	105405125	105526658	0	4	154,188,185,4919,	0,992,69191,121307,
chr6	107349402	107372790	NM_016487	0	+	107360964	107372440	0	4	73,482,73,530,	0,11550,16061,22858,
chr6	108882119	109005977	NM_001455	0	+	108882411	108986058	0	3	913,1435,4948,	0,102538,118910,
chr6	109783718	109804440	NM_014797	0	-	109787053	109803229	0	7	4059,82,84,84,168,980,140,	0,5137,12883,13659,14247,18559,20582,
chr6	111876583	111927081	NM_147686	0	-	111880607	111913289	0	9	4171,75,117,69,89,179,193,837,103,	0,7584,11063,12243,17514,20262,24816,35877,50395,
chr6	116956780	116989929	NM_145062	0	-	116956994	116988355	0	10	262,221,152,166,189,169,122,111,574,201,	0,10096,11841,15954,16386,21066,23185,25118,31016,32948,
chr6	118812594	118972754	NM_206921	0	-	118812794	118972432	0	6	434,118,119,788,159,395,	0,19866,32370,74097,141021,159765,
chr6	121400639	121655626	NM_152730	0	-	121401916	121655576	0	32	1397,189,141,155,116,70,84,126,94,109,89,117,119,88,139,83,202,125,143,93,141,91,60,145,62,104,79,126,69,178,162,205,	0,11359,26529,33011,33568,35678,46884,52133,80516,81454,125581,143742,159576,161971,162707,175834,176590,199627,202050,204324,212559,215076,219952,224123,224871,225028,225261,228482,231285,238001,242139,254782,
chr6	125304513	125413777	NM_152553	0	+	125330422	125404043	0	9	154,81,109,234,165,202,72,115,9768,	0,13207,25806,61843,74574,93289,98068,99081,99496,
chr6	127587982	127609705	NM_030963	0	+	127607761	127608838	0	5	88,110,109,128,1945,	0,13393,15449,19212,19778,
chr6	134490393	134496004	NM_005627	0	-	134491405	134495945	0	12	1180,90,156,96,124,113,132,84,105,76,76,135,	0,1570,1767,2381,2937,3406,3767,4018,4206,4749,5255,5476,
chr6	136172838	136516712	NM_018945	0	+	136173136	136512978	0	13	319,61,84,152,64,96,101,132,92,145,97,81,3961,	0,95763,257030,295650,297386,299459,302374,303926,322096,327296,329526,335335,339913,
chr6	138188395	138204449	NM_006290	0	+	138192364	138202456	0	9	236,310,191,148,171,181,920,182,2278,	0,3954,7586,8429,8737,9817,11173,12812,13776,
chr6	139692943	139695785	NM_006079	0	-	139694268	139695081	0	2	2146,236,	0,2606,
chr6	143743968	143771832	NM_182503	0	-	143749599	143771795	0	6	5675,73,107,151,105,133,	0,5780,9673,10999,15758,27731,
chr6	146114637	146135931	NM_032145	0	-	146121241	146127541	0	3	6808,2050,193,	0,10870,21101,
chr6	151725896	151773261	NM_017909	0	-	151726369	151766946	0	12	506,117,121,77,65,107,101,40,76,109,518,111,	0,958,12517,16483,17779,18763,22720,25376,28393,31684,40546,47254,
chr6	153291671	153304176	NM_012177	0	-	153292297	153304094	0	5	878,183,91,715,185,	0,1735,2509,4370,12320,
chr6	154708648	154831819	NM_173515	0	-	154727487	154831248	0	13	19138,90,209,125,147,69,60,120,42,88,203,164,623,	0,22828,23419,26784,34991,35400,40613,42957,45951,53777,54573,62580,122548,
chr6	160148148	160177351	NM_004906	0	+	160157297	160176643	0	8	217,38,56,59,128,179,155,1292,	0,9141,11873,14971,16548,21074,26343,27911,
chr6	160542846	160579750	NM_003057	0	+	160542967	160579614	0	11	532,104,155,169,115,107,215,109,113,100,203,	0,8289,10417,12142,14405,14729,17838,21726,32983,34160,36701,
chr6	161551001	161695093	NM_020133	0	-	161557571	161653245	0	9	6665,199,76,103,154,162,170,267,124,	0,9452,16554,19217,23376,24179,36278,102066,143968,
chr6	170140204	170151668	NM_174910	0	-	170140280	170151554	0	4	187,159,207,234,	0,2971,3959,11230,
chr6_ssto_hap7	4902596	4905564	NM_152735	0	+	4903121	4904543	0	2	200,2514,	0,454,
chr7	1004487	1015185	NM_001031617	0	-	1009013	1015145	0	3	4605,112,122,	0,8329,10576,
chr7	1126753	1133446	NM_001505	0	+	1131364	1132492	0	2	127,2404,	0,4289,
chr7	1570337	1582679	NM_002360	0	+	1578828	1580011	0	3	197,80,3103,	0,8447,9239,
chr7	2559407	2568063	NM_001040167	0	+	2559495	2566846	0	8	520,49,100,154,86,166,86,1284,	0,4921,5445,5640,5911,6470,7062,7372,
chr7	5085490	5109117	NM_021163	0	+	5087707	5105232	0	5	537,59,127,96,5792,	0,2173,11435,11824,17835,
chr7	6369041	6388598	NM_001037163	0	-	6370005	6370785	0	2	1825,395,	0,19162,
chr7	6728064	6746578	NM_016265	0	-	6730478	6744804	0	5	4270,96,127,65,516,	0,8905,9251,16725,17998,
chr7	7222174	7288246	NM_020156	0	+	7273950	7283358	0	4	277,237,668,5092,	0,51759,55711,60980,
chr7	8008426	8128709	NM_138426	0	+	8008981	8126168	0	8	1012,152,87,117,153,211,121,2887,	0,35111,53686,86636,91299,102124,116100,117396,
chr7	12726451	12730558	NM_212460	0	+	12727879	12728482	0	2	217,2765,	0,1342,
chr7	23637000	23684327	NM_138771	0	+	23650934	23682734	0	4	224,85,383,1778,	0,585,13789,45549,
chr7	27185014	27187393	NM_024014	0	-	27185276	27187368	0	2	522,467,	0,1912,
chr7	27202056	27205156	NM_152739	0	-	27203221	27205076	0	2	1404,660,	0,2440,
chr7	27220775	27224851	NM_005523	0	-	27222414	27224763	0	2	1872,797,	0,3279,
chr7	27233989	27239710	NM_000522	0	-	27237816	27239696	0	2	4072,936,	0,4785,
chr7	29519327	29553951	NM_001039936	0	+	29519726	29552351	0	7	645,85,174,78,138,106,1772,	0,16240,20155,25032,27516,29589,32852,
chr7	30811032	30932002	NM_032222	0	+	30811109	30931620	0	18	140,120,236,244,410,59,107,117,89,102,64,66,68,64,162,181,73,431,	0,7015,10560,14332,19748,57262,65241,67783,69343,79037,80799,81977,87840,100825,104077,110763,111503,120539,
chr7	32907783	32931372	NM_015483	0	-	32908956	32919216	0	4	2709,166,508,225,	0,6820,11263,23364,
chr7	35672269	35734745	NM_022373	0	-	35673299	35733940	0	9	1192,118,324,123,155,114,78,444,335,	0,1652,2475,5690,34774,37555,40541,61524,62141,
chr7	36192862	36341147	NM_030636	0	+	36193933	36338815	0	8	421,1070,52,111,135,139,195,2532,	0,879,85731,127861,131432,134385,143739,145753,
chr7	36363760	36406849	NM_015314	0	-	36366368	36406549	0	6	2767,98,306,133,689,325,	0,6830,9704,10894,32750,42764,
chr7	42000547	42276808	NM_000168	0	-	42003927	42262852	0	15	5692,328,291,165,150,141,114,214,202,147,206,106,243,166,239,	0,6646,11388,16609,17650,62519,64315,65250,79089,84435,87542,115803,187277,262181,276022,
chr7	43915492	43946668	NM_017920	0	-	43916265	43946174	0	5	3367,39,51,71,508,	0,5765,6013,11521,30668,
chr7	44102325	44105166	NM_000290	0	-	44102362	44105128	0	3	204,181,452,	0,2105,2389,
chr7	50505024	50518048	NM_001042762	0	-	50512960	50514985	0	4	9971,109,168,50,	0,10854,12229,12974,
chr7	56147975	56160689	NM_006213	0	-	56148746	56156634	0	10	1017,126,154,91,164,66,55,179,117,161,	0,1347,1610,1880,2995,3367,6687,7315,8576,12553,
chr7	63980255	64023449	NM_178558	0	-	63981538	64023332	0	4	2623,96,127,147,	0,23829,24428,43047,
chr7	64126510	64171951	NM_001013746	0	+	64152319	64169034	0	5	153,160,127,96,5250,	0,13044,25115,25732,40191,
chr7	64254805	64294058	NM_006524	0	+	64254946	64292580	0	3	144,127,2230,	0,20490,37023,
chr7	64363619	64391955	NM_021148	0	+	64363695	64389416	0	4	178,127,96,3924,	0,14339,14955,24412,
chr7	64838767	64866049	NM_152626	0	+	64838910	64864788	0	4	146,127,96,2796,	0,14047,14951,24486,
chr7	69063460	70258492	NM_015570	0	+	69064639	70255982	0	19	1488,213,102,36,30,52,472,254,221,45,96,72,30,72,142,78,84,223,3759,	0,300811,519657,536061,837277,1100094,1164395,1166277,1167639,1169549,1173074,1175553,1176882,1178628,1183140,1186467,1187480,1188734,1191273,
chr7	73248921	73256846	NM_152559	0	-	73249072	73256470	0	6	411,90,136,129,127,27,	0,5439,5822,6478,7426,7898,
chr7	77423044	77427751	NM_032936	0	-	77423288	77423690	0	2	696,181,	0,4526,
chr7	81380215	81399363	NM_001010934	0	-	81381427	81399287	0	5	1363,115,113,166,164,	0,6289,7792,11807,18984,
chr7	86825475	86849048	NM_024315	0	-	86825951	86848819	0	4	599,105,51,307,	0,1781,2847,23266,
chr7	87505807	87538867	NM_006716	0	+	87506047	87537478	0	12	286,173,180,51,70,77,37,46,129,115,125,2365,	0,1560,8486,10351,10836,11490,19981,20801,23728,24271,27799,30695,
chr7	91500256	91510016	NM_006980	0	-	91502907	91509397	0	3	3822,59,46,	0,9112,9714,
chr7	92158108	92169795	NM_032120	0	+	92158127	92166251	0	5	130,191,146,569,3631,	0,681,3609,5607,8056,
chr7	92190071	92219704	NM_001040057	0	-	92191595	92210911	0	12	1611,48,93,51,93,63,33,75,79,98,99,123,	0,5256,9065,15013,16345,16897,17392,17561,18559,20748,24540,29510,
chr7	95212811	95225828	NM_002612	0	-	95214952	95225605	0	11	2282,114,111,99,77,78,87,185,72,142,353,	0,3510,3918,4227,6140,8488,9011,9260,10199,11523,12664,
chr7	96747009	96811075	NM_020186	0	+	96747035	96810527	0	2	200,752,	0,63314,
chr7	97841565	97842271	NM_177455	0	+	97841621	97842191	0	1	706	0
chr7	99070512	99085228	NM_213603	0	+	99074079	99085111	0	5	167,78,127,114,1130,	0,3513,6771,11140,13586,
chr7	99090862	99097904	NM_032164	0	-	99091151	99097716	0	3	1392,127,644,	0,5476,6398,
chr7	99102284	99132299	NM_145102	0	+	99103667	99129872	0	7	72,454,139,83,136,606,3569,	0,1343,7791,15165,15507,21151,26446,
chr7	99143922	99149737	NM_145111	0	-	99144308	99146030	0	2	2207,261,	0,5554,
chr7	99214568	99230031	NM_145115	0	+	99217229	99227643	0	8	71,127,85,433,202,92,124,3218,	0,1579,2102,2615,4427,5603,7111,12245,
chr7	99661459	99679346	NM_017715	0	-	99662410	99674980	0	6	1076,127,89,131,121,89,	0,11298,11705,13466,15699,17798,
chr7	99724589	99726116	NM_203397	0	+	99725018	99725819	0	2	98,1126,	0,401,
chr7	99752045	99756346	NM_018275	0	-	99752633	99756122	0	11	742,194,155,164,83,148,121,87,130,96,635,	0,839,1248,1963,2211,2422,2671,2950,3210,3420,3666,
chr7	100027453	100031741	NM_019606	0	+	100027641	100031177	0	4	1859,219,127,617,	0,3088,3432,3671,
chr7	100277128	100287071	NM_022574	0	-	100279341	100285861	0	24	2266,130,164,161,188,219,141,83,101,138,101,167,172,98,138,106,254,171,41,109,112,96,130,1245,	0,2358,2566,2816,3084,3506,3798,4044,4312,4514,4731,4944,5217,5543,5838,6468,6674,7143,7500,7792,7999,8282,8475,8698,
chr7	100486341	100487336	NM_001015072	0	-	100486463	100486892	0	1	995	0
chr7	102036809	102067113	NM_024653	0	+	102036858	102065558	0	6	175,79,101,86,65,1653,	0,1257,3185,8235,11071,28651,
chr7	102096689	102105310	NM_017621	0	-	102097840	102105283	0	3	1739,198,150,	0,3361,8471,
chr7	105400635	105517031	NM_152749	0	-	105401823	105517004	0	4	1274,105,69,208,	0,28414,115622,116188,
chr7	108202587	108209897	NM_182529	0	-	108204634	108206420	0	3	2962,193,355,	0,3686,6955,
chr7	108210317	108215294	NM_012328	0	+	108212170	108213797	0	3	230,227,1952,	0,1843,3025,
chr7	112459201	112579930	NM_152556	0	-	112461798	112579805	0	5	3227,115,171,142,285,	0,13414,76422,96159,120444,
chr7	120590830	120617268	NM_019071	0	+	120590950	120614898	0	12	148,72,101,66,97,72,120,158,194,193,39,2487,	0,387,2527,4782,13965,15849,16752,17157,18234,19911,22428,23951,
chr7	124383938	124405846	NM_005302	0	-	124386578	124405030	0	2	3459,1839,	0,20069,
chr7	126078651	126892995	NM_000845	0	-	126079172	126883258	0	11	571,247,936,137,201,138,155,136,217,821,145,	0,7528,94354,170764,331267,463944,465374,465950,667898,804097,814199,
chr7	127010096	127032762	NM_176814	0	-	127011867	127031611	0	6	1772,1693,144,96,119,649,	0,3299,7143,16017,21454,22017,
chr7	127220681	127225650	NM_024523	0	-	127222067	127225236	0	2	2682,1446,	0,3523,
chr7	128095931	128098472	NM_013332	0	+	128097322	128097514	0	2	146,1218,	0,1323,
chr7	128312345	128327931	NM_001012454	0	+	128312451	128323213	0	5	259,212,250,119,4914,	0,3356,5272,7739,10672,
chr7	135046546	135194850	NM_013316	0	-	135047636	135123079	0	11	1392,498,250,58,125,126,102,87,198,266,214,	0,32123,33839,36374,48727,51690,52533,53378,60358,76359,148090,
chr7	148766732	148787810	NM_152411	0	-	148767514	148787732	0	4	2833,153,127,96,	0,4745,10950,20982,
chr7	148823499	148880118	NM_020781	0	+	148863342	148876893	0	7	248,122,396,127,114,114,4379,	0,2415,27537,39750,40409,50060,52240,
chr7	148936741	148952688	NM_012256	0	+	148936869	148951506	0	5	152,390,127,90,2039,	0,10508,11030,13055,13908,
chr7	149169786	149194900	NM_152557	0	-	149171474	149194627	0	7	2785,126,192,114,82,300,297,	0,4226,4868,20163,21293,21508,24817,
chr7	150076418	150095718	NM_173680	0	+	150085558	150095183	0	3	63,80,2118,	0,9091,17182,
chr7	152341861	152373226	NM_005431	0	-	152345726	152373164	0	3	4587,82,101,	0,15924,31264,
chr8	1711954	1734736	NM_018941	0	+	1719220	1728733	0	3	97,666,6321,	0,7143,16461,
chr8	6357153	6420766	NM_001147	0	-	6360621	6420455	0	9	3629,131,167,102,131,233,122,156,599,	0,9299,14045,15044,20231,21545,27922,32699,63014,
chr8	8993765	9008168	NM_024607	0	-	8998303	8999161	0	2	5413,96,	0,14307,
chr8	10581277	10588021	NM_031439	0	-	10583247	10587943	0	2	2899,316,	0,6428,
chr8	12579414	12613035	NM_152271	0	-	12580604	12612929	0	12	1349,153,163,159,122,115,97,241,150,123,119,827,	0,3821,6995,7268,9830,13380,14795,14994,16089,18968,21258,32794,
chr8	18067617	18081198	NM_000662	0	+	18079556	18080429	0	3	72,79,1648,	0,9302,11933,
chr8	22457111	22461655	NM_001013842	0	+	22457233	22460819	0	7	162,476,141,109,113,107,948,	0,1283,2113,2373,2601,2938,3596,
chr8	22993100	23021540	NM_003840	0	-	22995382	23021448	0	9	2416,73,186,32,254,112,114,106,242,	0,2600,8862,9470,10080,11373,12850,19286,28198,
chr8	23536209	23540451	NM_006167	0	-	23538733	23540402	0	2	2943,335,	0,3907,
chr8	25276773	25282556	NM_000825	0	-	25276934	25280858	0	3	203,96,1851,	0,2315,3932,
chr8	27142402	27168789	NM_171982	0	-	27145066	27168752	0	6	3242,119,23,231,96,472,	0,4276,5270,9194,13578,25915,
chr8	33228343	33330664	NM_032664	0	-	33230094	33318970	0	5	1979,836,295,354,83,	0,18137,82390,90546,102238,
chr8	33405271	33424646	NM_024787	0	-	33406270	33424241	0	6	1114,83,42,46,157,430,	0,1656,3290,3590,10861,18945,
chr8	35092992	35654058	NM_080872	0	+	35093302	35648081	0	17	413,219,144,104,181,168,165,33,186,378,85,169,228,150,165,179,6182,	0,313817,332623,360079,448072,449107,451070,470454,486735,490677,495537,513052,515107,523845,531427,538824,554884,
chr8	37700785	37707379	NM_018310	0	-	37702007	37707301	0	4	1946,322,60,232,	0,3586,5328,6362,
chr8	42691816	42698474	NM_199003	0	-	42693388	42698237	0	2	1663,308,	0,6350,
chr8	49830156	49833988	NM_003068	0	-	49831365	49833824	0	3	1391,546,243,	0,2298,3589,
chr8	52730142	52811596	NM_052937	0	-	52732910	52773711	0	6	3136,124,172,103,402,107,	0,13861,15935,28078,43262,81347,
chr8	57073467	57123832	NM_002655	0	-	57078801	57080828	0	5	6595,359,99,105,153,	0,7119,10182,18500,50212,
chr8	58907081	59062264	NM_147189	0	+	59058789	59059902	0	5	284,98,116,89,3799,	0,37083,48661,81012,151384,
chr8	64081179	64125344	NM_152758	0	+	64081436	64122264	0	6	281,25,86,24,1574,3104,	0,766,6710,17526,17550,41061,
chr8	66626568	66701292	NM_002603	0	-	66631524	66701176	0	13	5162,81,97,145,92,132,101,96,64,152,84,61,176,	0,9207,9921,10443,12541,12836,20460,25168,31073,33318,65386,68449,74548,
chr8	67540721	67579466	NM_025054	0	-	67546735	67579193	0	3	6886,87,2983,	0,22971,35762,
chr8	70579281	70747213	NM_030958	0	-	70585103	70744908	0	10	6280,65,242,160,199,165,218,133,1403,125,	0,9562,12331,15137,37984,70993,88377,94696,164720,167807,
chr8	72753776	72756731	NM_005098	0	-	72754895	72756413	0	2	1206,852,	0,2103,
chr8	74698453	74791097	NM_018299	0	-	74706336	74791057	0	6	7897,76,156,103,92,55,	0,19432,24255,38928,44162,92589,
chr8	81398447	81438500	NM_023929	0	+	81399045	81431763	0	7	1570,889,99,36,69,173,7043,	0,13281,27697,32190,32298,32569,33010,
chr8	82711817	82754420	NM_152837	0	-	82713731	82752221	0	7	2011,120,137,70,149,471,64,	0,2797,3509,15742,24209,40029,42539,
chr8	94741584	94753237	NM_203390	0	-	94745632	94748638	0	3	7082,49,129,	0,7950,11524,
chr8	94929150	94938296	NM_018444	0	+	94934287	94935901	0	2	157,4053,	0,5093,
chr8	95261484	95274547	NM_181702	0	-	95262537	95272731	0	5	1331,205,77,340,115,	0,2762,3779,10916,12948,
chr8	96146012	96168913	NM_024613	0	+	96166272	96167022	0	2	246,2655,	0,20246,
chr8	99956630	99964332	NM_053001	0	+	99961180	99963903	0	4	421,770,100,504,	0,4436,6253,7198,
chr8	101269286	101315487	NM_015435	0	-	101270783	101300402	0	11	2188,144,214,162,115,163,145,209,767,124,100,	0,2795,4483,6975,7612,11726,12810,17894,30442,43469,46101,
chr8	101532999	101571987	NM_198401	0	-	101534782	101542061	0	6	2000,159,338,105,103,49,	0,7073,8751,11584,12437,38939,
chr8	103661004	103666192	NM_001032282	0	-	103662359	103665700	0	4	1615,913,234,495,	0,2372,3387,4693,
chr8	104383765	104395217	NM_138455	0	+	104383884	104394828	0	4	269,222,217,532,	0,4200,6489,10920,
chr8	110586207	110661031	NM_017786	0	-	110587134	110656888	0	9	2035,150,204,103,198,202,81,121,115,	0,3889,5820,12081,44863,68749,70657,71905,74709,
chr8	116420723	116681202	NM_014112	0	-	116426250	116635864	0	7	6589,123,604,1130,929,158,431,	0,9834,178504,195376,210635,215104,260048,
chr8	117778762	117786921	NM_032334	0	+	117778842	117784081	0	3	268,175,3227,	0,3668,4932,
chr8	119390226	119634184	NM_207506	0	-	119391655	119634055	0	4	1713,130,179,142,	0,61844,202727,243816,
chr8	123793893	123986750	NM_014943	0	+	123963750	123966264	0	4	292,63,2737,1269,	0,81822,169638,191588,
chr8	125463060	125465266	NM_017956	0	+	125463168	125464515	0	1	2206	0
chr8	125487007	125500859	NM_007218	0	+	125487350	125499885	0	2	524,2788,	0,11064,
chr8	126442599	126450644	NM_025195	0	+	126443144	126448713	0	3	905,293,2397,	0,2959,5648,
chr8	128748476	128755197	NM_002467	0	+	128748839	128753204	0	3	393,772,2556,	0,2017,4165,
chr8	134467090	134584130	NM_173344	0	-	134472006	134488267	0	10	5090,120,46,180,197,356,323,55,153,195,	0,7027,8566,9930,11046,20871,21430,44287,90926,116845,
chr8	142366573	142377386	NM_005293	0	-	142366946	142368023	0	2	1474,86,	0,10727,
chr8	143738873	143751385	NM_003724	0	-	143745768	143747477	0	3	7214,1850,36,	0,7216,12476,
chr8	144349614	144359101	NM_138465	0	+	144351566	144358974	0	4	40,161,99,1035,	0,1915,7259,8452,
chr8	144373586	144382120	NM_030895	0	+	144375171	144378970	0	3	351,94,4211,	0,1555,4323,
chr8	144451045	144466391	NM_052924	0	+	144451157	144464821	0	15	172,116,129,76,78,125,167,194,157,114,195,77,147,162,1786,	0,6677,7649,8504,9393,9820,10036,10439,10953,11186,11713,12392,12696,12931,13560,
chr8	144680000	144685394	NM_032862	0	+	144680073	144682002	0	1	5394	0
chr8	144731953	144735900	NM_014789	0	+	144732042	144733653	0	1	3947	0
chr8	144798518	144804628	NM_139021	0	+	144798547	144804421	0	14	95,99,30,91,131,164,140,58,138,106,181,125,129,384,	0,1345,1698,1863,2426,2644,2994,3881,4354,4651,4882,5200,5403,5726,
chr8	145689207	145690875	NM_032687	0	-	145689509	145690284	0	3	788,288,140,	0,984,1528,
chr8	146024260	146034529	NM_213605	0	+	146028299	146033780	0	5	62,78,127,114,1954,	0,3994,4765,5249,8315,
chr8	146052944	146069157	NM_003416	0	+	146054472	146068553	0	5	50,48,127,117,2418,	0,1483,1918,9831,13795,
chr8	146102339	146126838	NM_021061	0	-	146106899	146115734	0	6	5882,63,114,142,96,55,	0,9885,12626,12978,13353,24444,
chr8	146155743	146176266	NM_006958	0	-	146156123	146171592	0	3	2233,205,84,	0,15653,20439,
chr9	2717509	2730037	NM_133497	0	+	2717739	2729727	0	2	1586,592,	0,11936,
chr9	3824127	4152183	NM_152629	0	-	3828271	4125864	0	10	4281,183,176,169,145,111,162,1114,208,117,	0,5182,31881,55299,74563,108232,112900,293640,301606,327939,
chr9	4662293	4665258	NM_203453	0	+	4662375	4663263	0	1	2965	0
chr9	4679568	4708398	NM_017913	0	+	4679767	4706112	0	7	331,282,94,116,123,165,2388,	0,5308,8944,17527,18188,22295,26442,
chr9	5890888	5910606	NM_005511	0	+	5892474	5908708	0	5	48,102,97,114,1967,	0,1561,6668,15996,17751,
chr9	6011024	6015624	NM_012416	0	-	6012289	6015607	0	1	4600	0
chr9	12775018	12823059	NM_203403	0	+	12775714	12821759	0	2	1008,1675,	0,46366,
chr9	20341666	20622498	NM_004529	0	-	20346440	20622255	0	11	4906,72,72,100,130,76,705,144,83,181,255,	0,11856,13139,19073,21807,24000,72052,106454,115035,278986,280577,
chr9	21329663	21335403	NM_018847	0	-	21333004	21334858	0	1	5740	0
chr9	22002901	22009304	NM_004936	0	-	22005985	22008952	0	2	3345,508,	0,5895,
chr9	22446822	22455739	NM_022160	0	+	22447064	22451910	0	2	909,4677,	0,4240,
chr9	32540541	32552584	NM_005802	0	-	32541384	32552434	0	3	3783,195,153,	0,10230,11890,
chr9	34989741	34998897	NM_012266	0	+	34993230	34997256	0	4	87,245,602,1875,	0,3455,6520,7281,
chr9	35104113	35115859	NM_025182	0	-	35105217	35108271	0	9	1258,176,69,159,106,59,969,144,58,	0,1565,1824,2135,2421,2716,3264,4477,11688,
chr9	35807781	35812259	NM_172312	0	-	35808169	35812144	0	8	522,109,63,115,46,175,820,159,	0,1619,2462,2654,2852,3098,3397,4319,
chr9	37438099	37465447	NM_014872	0	-	37440514	37442548	0	2	4453,236,	0,27112,
chr9	71320155	71624092	NM_003558	0	+	71437530	71623365	0	16	523,157,85,69,131,118,153,300,212,84,49,85,156,145,118,730,	0,37261,113221,117375,158597,171437,183741,189099,212308,214239,214441,218062,229650,235406,285900,303207,
chr9	71394980	71400482	NM_138333	0	+	71395080	71395944	0	1	5502	0
chr9	72999512	73029573	NM_001206	0	-	73002691	73028279	0	2	3409,1799,	0,28262,
chr9	74480067	74526161	NM_001025780	0	-	74481702	74489996	0	4	1855,180,470,612,	0,4931,9462,45482,
chr9	74966328	74980124	NM_006007	0	-	74970868	74975694	0	6	4689,126,104,112,157,513,	0,5518,8005,8697,9215,13283,
chr9	79074097	79122332	NM_001490	0	+	79117297	79118584	0	4	124,118,146,5178,	0,878,41734,43057,
chr9	85859538	86153316	NM_174938	0	-	85862832	86153146	0	14	3893,125,69,75,89,64,89,88,124,98,79,43,105,317,	0,45979,54124,54488,64912,65861,67263,69036,90892,98566,105055,128289,144980,293461,
chr9	86238057	86259038	NM_001001551	0	+	86238086	86258695	0	5	79,31,87,44,695,	0,5038,5730,18405,20286,
chr9	86595719	86618987	NM_024945	0	+	86615901	86617779	0	3	200,89,3122,	0,18904,20146,
chr9	89559276	89562421	NM_002048	0	-	89560656	89561694	0	1	3145	0
chr9	91150092	91190708	NM_145283	0	+	91150349	91186107	0	3	559,122,707,	0,35909,39909,
chr9	94171326	94186114	NM_005384	0	-	94171627	94173016	0	2	1862,193,	0,14595,
chr9	95218488	95244788	NM_017680	0	-	95219569	95237179	0	9	1279,139,94,111,214,113,119,182,214,	0,3425,4267,8712,10151,14462,18417,18539,26086,
chr9	95257593	95298374	NM_001393	0	-	95258596	95285148	0	10	1172,327,140,158,136,116,573,189,319,160,	0,5415,7201,10221,14587,16699,19319,22375,27263,40621,
chr9	95606477	95640320	NM_001007101	0	-	95608509	95618507	0	4	4356,93,127,149,	0,11615,11996,33694,
chr9	97021579	97064111	NM_194320	0	+	97041094	97063652	0	5	48,88,127,96,2015,	0,19460,33043,33676,40517,
chr9	99148224	99180652	NM_153695	0	-	99150518	99180314	0	5	2517,139,120,151,758,	0,6455,8880,12221,31670,
chr9	99516830	99540411	NM_014930	0	-	99521059	99538351	0	6	5929,96,127,59,246,96,	0,8569,8957,20239,21451,23485,
chr9	99578552	99616796	NM_001001662	0	-	99580204	99614243	0	6	3508,102,127,59,217,427,	0,10809,28619,35676,36582,37817,
chr9	100069940	100141033	NM_020893	0	+	100070037	100139176	0	37	148,150,191,89,110,129,111,96,164,120,80,89,123,174,116,127,40,446,224,176,181,147,145,117,99,120,173,246,78,67,142,161,138,112,106,136,1989,	0,324,1755,4454,5577,6734,6959,7192,9406,10804,12467,15174,16122,17360,18895,20361,22495,22663,35681,39655,41452,42750,46910,47233,49968,52323,54067,54537,56392,58014,58900,62263,62982,63936,66884,67795,69104,
chr9	100615507	100618999	NM_004473	0	+	100616196	100617318	0	1	3492	0
chr9	104161132	104172936	NM_197977	0	+	104162258	104171931	0	4	339,136,85,2726,	0,544,1075,9078,
chr9	110247132	110252050	NM_004235	0	-	110248031	110251453	0	5	1075,165,973,121,602,	0,2176,2443,4078,4316,
chr9	115446205	115480397	NM_021218	0	-	115449817	115478765	0	5	3708,91,103,81,131,	0,5601,10205,32535,34061,
chr9	115800656	115819004	NM_003408	0	-	115805004	115818968	0	4	5892,135,82,168,	0,10985,11414,18180,
chr9	116135701	116138880	NM_031219	0	-	116135878	116136634	0	2	1108,1148,	0,2031,
chr9	116638561	116818875	NM_133374	0	+	116638660	116812447	0	14	132,44,260,78,39,90,36,78,60,90,81,78,102,7945,	0,92835,112039,125714,126342,131068,132062,132195,139831,140413,156366,160018,171611,172369,
chr9	119187503	119449494	NM_198186	0	-	119188129	119449084	0	8	864,184,101,142,149,134,266,519,	0,15384,17228,62134,193099,195085,226303,261472,
chr9	119449580	119463579	NM_012210	0	+	119460021	119461983	0	2	80,3639,	0,10360,
chr9	120466680	120487013	NM_138554	0	+	120466750	120476926	0	3	163,167,12347,	0,4160,7986,
chr9	124751189	124855885	NM_194252	0	-	124751395	124855697	0	4	860,134,97,920,	0,42812,50361,103776,
chr9	124922186	124962362	NM_198469	0	+	124922251	124962210	0	5	112,148,112,132,199,	0,6860,9737,14588,39977,
chr9	125670334	125675602	NM_006626	0	-	125673076	125674351	0	2	4026,73,	0,5195,
chr9	125677844	125693791	NM_020924	0	-	125680887	125682213	0	2	4379,76,	0,15871,
chr9	127279553	127533590	NM_033334	0	-	127284983	127533398	0	10	5519,153,122,255,228,155,56,243,42,292,	0,7446,9504,18603,20817,22758,26527,37053,216033,253745,
chr9	127615738	127620156	NM_001045476	0	+	127615810	127619909	0	9	141,121,117,98,81,132,150,48,376,	0,745,2174,2401,2780,3009,3272,3904,4042,
chr9	129567318	129600487	NM_014007	0	+	129594788	129596192	0	3	93,123,5722,	0,3753,27447,
chr9	130027052	130155939	NM_032293	0	+	130027156	130155533	0	28	248,75,100,119,65,64,27,76,99,104,109,46,107,116,105,75,112,99,117,176,159,67,108,119,139,216,127,578,	0,26394,46862,48667,53289,55941,60295,67500,68249,70456,71354,73342,74871,77445,79461,80629,84150,89072,89520,90523,92445,100526,118664,120253,122419,124130,125867,128309,
chr9	130186660	130207651	NM_007135	0	+	130187066	130207476	0	5	422,89,127,96,1344,	0,4450,10708,11526,19647,
chr9	130478357	130493869	NM_144965	0	+	130478424	130493684	0	14	85,173,91,144,101,130,215,245,142,166,143,196,88,955,	0,765,1255,1550,3999,4187,7040,8041,8677,10160,10891,11191,13502,14557,
chr9	130823511	130829599	NM_197956	0	-	130825706	130829380	0	2	2668,730,	0,5358,
chr9	131937830	131940540	NM_203434	0	-	131939116	131940331	0	1	2710	0
chr9	134133464	134151897	NM_033387	0	-	134136208	134151566	0	2	3273,654,	0,17779,
chr9	135754284	135765588	NM_018956	0	+	135759334	135765355	0	5	117,181,203,148,245,	0,5013,8471,9392,11059,
chr9	136243236	136271220	NM_153710	0	+	136243344	136270545	0	18	195,87,45,75,102,71,116,119,164,131,84,117,141,135,129,129,141,845,	0,2670,6403,8164,9994,12073,13220,16181,17490,19054,19862,22304,23630,24770,25587,25807,26676,27139,
chr9	139258407	139268121	NM_052813	0	-	139258753	139266530	0	13	446,77,77,46,42,192,126,144,180,305,138,200,138,	0,527,1185,2844,3260,3681,5794,6338,6566,6885,7368,7939,9576,
chr9	139632624	139637392	NM_001001712	0	-	139633976	139637355	0	6	1381,99,108,110,140,154,	0,1777,2663,3079,3708,4614,
chr9	139746797	139755251	NM_206920	0	+	139746868	139755055	0	27	117,108,174,126,131,85,126,138,89,174,85,189,117,132,117,135,134,220,138,119,91,147,135,128,109,179,238,	0,756,939,1199,1431,1646,1865,2193,2416,2591,2908,3085,3386,3672,4364,4561,4819,5021,5313,5633,5840,6054,6373,6659,6863,7540,8216,
chr9	140201347	140317614	NM_017820	0	-	140201401	140289809	0	22	368,39,94,132,54,168,173,163,110,211,136,167,39,74,101,140,54,168,174,65,102,49,	0,712,2711,16829,17194,41175,42214,42473,44142,44422,45170,45724,47443,47804,49372,59597,61040,66009,66530,76417,88407,116218,
chr9	140317844	140328858	NM_006647	0	+	140317981	140328812	0	14	314,83,109,135,108,60,26,106,46,59,155,115,115,204,	0,2855,4640,5489,5883,7391,7682,7843,9636,9812,10060,10357,10572,10810,
chrUn_gl000223	42774	68793	NM_003428	0	-	47146	64611	0	5	6351,96,127,198,260,	0,14456,15223,21822,25759,
chrX	13707246	13728623	NM_004251	0	+	13726865	13727471	0	3	161,89,1784,	0,14686,19593,
chrX	14547657	14749933	NM_002063	0	+	14548179	14748607	0	9	590,134,68,224,83,138,215,150,1605,	0,2703,44797,51647,74779,77595,79455,161174,200671,
chrX	15363717	15402535	NM_004469	0	-	15364254	15402068	0	7	664,196,101,149,191,211,557,	0,1568,7472,9554,12407,17513,38261,
chrX	17393322	17754113	NM_198270	0	+	17393880	17750584	0	8	1123,153,134,193,132,2982,127,4136,	0,312539,317132,346238,349096,350144,353446,356655,
chrX	23018076	23021706	NM_182699	0	+	23018174	23020070	0	1	3630	0
chrX	24001838	24045303	NM_030624	0	-	24006037	24024810	0	4	5309,712,202,47,	0,22267,41135,43418,
chrX	24167845	24234372	NM_003410	0	+	24190859	24229493	0	10	66,110,111,86,588,150,144,153,141,6063,	0,1962,2991,22986,29454,57597,57983,58489,59171,60464,
chrX	37208616	37316544	NM_000950	0	+	37265502	37312874	0	5	32,91,51,161,4156,	0,37235,56845,76476,103772,
chrX	38660684	38665783	NM_021242	0	+	38664199	38664751	0	3	56,1879,1848,	0,1103,3251,
chrX	44732420	44971857	NM_021140	0	+	44732797	44970656	0	29	538,64,109,50,59,121,55,35,94,127,99,220,135,96,102,396,779,130,106,206,65,75,149,115,188,142,127,171,1231,	0,749,88108,101490,137785,147434,161755,164479,178533,180653,185830,186071,186846,188148,189471,190246,196403,203521,205224,205970,209400,209539,210284,212689,216567,217547,234234,236903,238206,
chrX	46357159	46404856	NM_001039891	0	-	46359277	46401522	0	6	3611,111,127,44,111,51,	0,30610,31058,44348,46776,47646,
chrX	47834249	47863388	NM_006962	0	-	47835565	47847995	0	7	2947,90,127,94,59,195,81,	0,8099,8435,13674,27744,28657,29058,
chrX	49126255	49144550	NM_033215	0	+	49126332	49143552	0	4	1081,56,83,2255,	0,11613,12188,16040,
chrX	57618268	57623911	NM_007157	0	+	57618481	57620893	0	1	5643	0
chrX	70797873	70833433	NM_052957	0	+	70800671	70832832	0	13	499,61,47,34,47,34,89,1089,67,145,139,205,722,	0,2796,14098,14513,16307,16722,19926,25564,27639,30949,32657,34331,34838,
chrX	71401606	71418190	NM_006223	0	+	71401635	71417376	0	4	72,74,120,973,	0,4704,15028,15611,
chrX	71424514	71458877	NM_017669	0	-	71424863	71458761	0	2	4034,184,	0,34179,
chrX	72782983	72906944	NM_001039840	0	+	72783120	72900840	0	6	433,55,156,57,60,6155,	0,14259,21269,116177,116505,117806,
chrX	73802810	73834459	NM_183353	0	-	73811274	73815812	0	5	10086,84,192,62,203,	0,11330,12833,29606,31446,
chrX	83572885	83757461	NM_144657	0	-	83576896	83730405	0	10	4137,123,84,80,208,147,54,1104,147,112,	0,8300,15881,18923,26372,43588,122654,150594,157373,184464,
chrX	100870107	100872991	NM_001009584	0	-	100870707	100871610	0	2	1649,117,	0,2767,
chrX	119004437	119005696	NM_006978	0	-	119004544	119005576	0	1	1259	0
chrX	128779235	128788933	NM_017413	0	-	128782602	128788607	0	3	2659,172,393,	0,3362,9305,
chrX	148622556	148629876	NM_178124	0	+	148627176	148628508	0	5	332,48,133,282,1592,	0,1007,4357,4591,5728,

## Sheet: B More than 10h
RefSeq NM genes (hg19) with a half-life longer than 10h (bed12 format)
chr1	879582	894636	NM_015658	0	-	880073	894620	0	19	598,90,136,114,144,102,114,112,140,189,114,111,79,91,121,132,175,153,42,	0,854,1315,1970,2199,3928,4287,6924,7797,8209,8972,9579,9801,11720,11892,12691,12896,14726,15012,
chr1	948876	949919	NM_005101	0	+	948953	949858	0	2	80,556,	0,487,
chr1	1152310	1167381	NM_016176	0	-	1152891	1164173	0	7	758,176,159,114,137,479,110,	0,1527,1838,6313,6901,11537,14961,
chr1	1288070	1293935	NM_032348	0	-	1288983	1293884	0	10	939,81,77,40,156,471,102,303,24,100,	0,1157,1339,1502,1663,1991,2553,2759,3990,5765,
chr1	1337288	1342673	NM_017971	0	-	1337462	1342597	0	4	348,78,111,163,	0,3900,5000,5222,
chr1	1407144	1433228	NM_031921	0	+	1407264	1431197	0	16	325,77,102,60,70,166,70,156,57,126,125,52,71,168,109,2364,	0,5509,6879,7284,9102,10373,10780,13251,14017,14345,14779,16098,17439,18492,18798,23720,
chr1	1716724	1822526	NM_002074	0	-	1718769	1756892	0	12	1768,116,217,202,67,163,64,107,39,103,49,268,	0,2036,3767,5109,7959,19133,21189,30470,32551,40111,53904,105534,
chr1	1849029	1850718	NM_178545	0	-	1849320	1850704	0	5	572,179,42,44,98,	0,662,1302,1454,1591,
chr1	6245079	6259655	NM_000983	0	-	6246731	6259633	0	4	1797,125,105,34,	0,7910,12632,14542,
chr1	6324331	6445828	NM_181864	0	-	6324656	6445726	0	9	424,185,117,87,115,92,157,118,275,	0,16830,30592,54220,63027,69205,75161,85477,121222,
chr1	8021770	8045565	NM_007262	0	+	8022845	8045114	0	7	83,113,102,60,70,87,612,	0,1052,3613,7634,9183,15941,23183,
chr1	8921058	8938745	NM_001428	0	-	8921418	8934967	0	12	430,59,109,202,198,223,134,70,59,96,94,107,	0,1887,2235,2891,4285,5279,6117,6988,9452,10891,13824,17580,
chr1	9789078	9884584	NM_014944	0	-	9790565	9883791	0	18	1685,185,136,146,171,227,149,158,57,163,122,249,186,150,209,196,123,884,	0,2185,2740,4380,4951,5927,6446,6864,8477,12073,14863,15374,20440,20743,22452,26093,44251,94622,
chr1	10459120	10480568	NM_002631	0	+	10459174	10479806	0	13	62,76,180,66,119,70,135,190,131,134,100,123,882,	0,565,1329,4007,5097,9007,12354,13998,17923,18312,19762,20353,20566,
chr1	11114645	11120075	NM_003132	0	-	11114921	11120000	0	8	297,123,146,84,154,93,121,242,	0,373,1192,1422,2015,4211,4636,5188,
chr1	11166591	11322608	NM_004958	0	-	11167541	11319466	0	58	966,106,81,81,66,136,75,73,83,123,148,136,175,135,183,123,99,97,101,249,118,116,132,126,108,78,116,101,140,76,146,163,143,147,93,163,113,168,87,251,130,135,93,90,123,206,216,245,129,187,109,276,135,201,233,109,176,107,	0,1646,2755,3114,6317,7783,8278,8861,10469,14711,15444,17963,20087,20475,21089,21469,21919,22320,23203,23994,26545,27816,32769,32998,38113,38433,40141,43591,50617,60907,92723,93006,98026,102777,104279,105777,106261,106864,109613,122133,124390,124765,125901,126863,127608,131308,131867,133768,135018,136579,141090,141284,147304,149457,150398,151950,152713,155910,
chr1	11708443	11714486	NM_012168	0	-	11708750	11714397	0	6	442,139,96,130,369,111,	0,700,1392,1558,2079,5932,
chr1	11734536	11741205	NM_006341	0	-	11734831	11740658	0	9	337,93,74,95,101,72,119,52,110,	0,602,1178,1566,2368,3063,5873,6082,6559,
chr1	11796141	11810828	NM_001040197	0	+	11796265	11808650	0	6	151,35,97,106,196,695,	0,9718,10042,11355,12330,13992,
chr1	11994773	12035594	NM_000302	0	+	11994836	12034865	0	19	139,92,134,164,113,64,98,102,132,122,105,126,142,114,66,105,147,126,885,	0,13259,15056,15640,17906,20113,22200,23125,23799,25929,28815,29458,29927,30763,31534,32270,35953,38155,39936,
chr1	15898193	15911546	NM_024758	0	-	15900145	15911462	0	7	2026,85,180,196,49,203,356,	0,3058,5986,7160,8395,11494,12997,
chr1	17300998	17307115	NM_002403	0	-	17301414	17304768	0	9	520,74,88,45,87,27,90,78,34,	0,765,1139,1997,2204,2393,2605,3733,6083,
chr1	17345220	17380527	NM_003000	0	-	17345375	17380514	0	8	233,123,102,117,137,86,128,85,	0,3882,5247,9023,9874,14334,26035,35222,
chr1	18081827	18153558	NM_030812	0	+	18149503	18153014	0	3	172,372,1297,	0,67652,70434,
chr1	19542154	19578018	NM_015047	0	-	19545796	19578003	0	23	3822,130,85,211,174,138,120,162,150,200,123,97,123,63,72,168,150,127,129,94,66,125,110,	0,3908,5103,6963,7735,11652,15183,15600,16963,17275,19469,21481,22356,23134,23570,24157,24636,25355,26684,27953,28289,29245,35754,
chr1	19629201	19638640	NM_003689	0	-	19630718	19638618	0	7	1679,130,100,97,105,188,320,	0,3310,4294,4606,5450,5747,9119,
chr1	19665268	19812033	NM_004930	0	-	19666023	19811932	0	9	843,77,66,117,142,114,122,90,104,	0,5583,6412,17860,18647,39765,46730,80886,146661,
chr1	19970804	19984945	NM_005380	0	+	19981523	19983622	0	4	136,189,112,1587,	0,10700,11012,12554,
chr1	20915589	20945396	NM_001785	0	+	20915622	20945061	0	4	187,112,58,452,	0,15831,24745,29355,
chr1	20959950	20978004	NM_032409	0	+	20960041	20977184	0	8	478,288,101,183,164,128,237,1078,	0,4384,6434,11032,12102,15047,15537,16976,
chr1	20978259	20988037	NM_005216	0	-	20978871	20987894	0	11	762,107,121,148,149,94,95,104,87,111,348,	0,854,1084,1860,2456,2847,3673,3909,4334,9114,9430,
chr1	21543742	21616956	NM_001397	0	-	21546447	21616907	0	19	2882,96,191,68,111,104,78,99,111,115,143,192,66,147,122,213,142,87,100,	0,4497,8000,9909,10681,16308,18600,19496,20884,27739,29971,38697,40275,41443,43021,55449,61941,72820,73114,
chr1	21835915	21904903	NM_000478	0	+	21880574	21904141	0	12	95,165,120,116,175,176,144,70,135,192,120,1028,	0,44555,51203,51674,53687,54618,58681,60882,64242,66310,67099,67960,
chr1	22379201	22427853	NM_001791	0	+	22404971	22418010	0	6	34,155,73,110,198,9933,	0,25720,29013,33730,33960,38719,
chr1	23037330	23247993	NM_017449	0	+	23037475	23240063	0	16	206,65,685,156,336,125,163,109,65,123,248,216,150,194,156,8039,	0,70583,73554,152199,154039,171521,182046,184634,185576,195149,195872,197115,198184,199544,201606,202624,
chr1	23345960	23410182	NM_015013	0	+	23346089	23409857	0	19	480,166,134,79,93,107,82,95,143,91,135,74,112,133,188,115,128,147,511,	0,11001,30919,34293,35601,36464,38016,39605,49071,49593,51757,52656,53824,57760,59522,60085,61978,62752,63711,
chr1	24018295	24023325	NM_000975	0	+	24018313	24022863	0	6	24,151,107,132,111,492,	0,803,2001,2854,3992,4538,
chr1	24122088	24127068	NM_000403	0	-	24122438	24125497	0	12	409,115,78,86,67,114,177,114,116,126,71,192,	0,552,910,1098,1277,1435,2096,2518,3016,3288,3767,4788,
chr1	24171570	24194859	NM_000147	0	-	24172204	24194776	0	8	775,100,191,201,106,138,135,472,	0,993,3568,9279,14717,18053,20410,22817,
chr1	25071937	25170810	NM_013943	0	+	25072044	25167428	0	6	179,110,126,107,182,3547,	0,52295,68647,81563,94413,95326,
chr1	25664824	25688852	NM_014313	0	+	25666977	25687196	0	7	123,106,113,68,93,61,1702,	0,2140,4627,13292,14548,18459,22326,
chr1	26126683	26144712	NM_020451	0	+	26126721	26142209	0	13	221,118,102,134,210,125,138,82,189,106,113,102,2674,	0,850,1823,4949,8387,8833,9490,11261,11498,12494,13688,13884,15355,
chr1	26226606	26233368	NM_203399	0	-	26227506	26231167	0	5	972,192,173,75,90,	0,1375,3525,4548,6672,
chr1	26606576	26608013	NM_031286	0	+	26606646	26607614	0	3	118,168,465,	0,679,972,
chr1	26798930	26803133	NM_005517	0	+	26799103	26801639	0	6	188,45,30,51,96,1530,	0,1043,1263,1645,2132,2673,
chr1	27561122	27635127	NM_015023	0	+	27587545	27632874	0	16	320,147,84,47,112,188,183,95,116,76,106,174,236,175,193,2451,	0,26324,28520,47607,48706,53042,57583,59390,59882,61694,62419,63306,66594,68989,70369,71554,
chr1	27992574	27998703	NM_002038	0	-	27992891	27995825	0	5	412,150,78,102,70,	0,2162,2394,3181,6059,
chr1	28562634	28564611	NM_178190	0	+	28562694	28564308	0	3	147,92,340,	0,237,1637,
chr1	29213602	29446558	NM_203342	0	+	29320000	29442309	0	21	120,475,80,213,105,43,76,219,88,153,98,173,209,57,63,177,129,102,81,105,3228,	0,100340,102265,106239,110124,124774,128601,131133,143309,146002,148735,152163,166013,171498,173331,177891,210716,222245,225277,228608,229728,
chr1	29445940	29450415	NM_001003682	0	-	29447416	29448340	0	2	2420,48,	0,4427,
chr1	31886059	31907525	NM_178865	0	+	31886112	31907046	0	10	92,162,191,80,138,170,91,142,219,615,	0,10480,11470,12117,12563,13441,15765,16184,19754,20851,
chr1	32042115	32053287	NM_022164	0	+	32042749	32052580	0	12	81,325,64,93,115,124,151,190,46,124,46,848,	0,619,2689,6634,6946,8163,8371,8636,8925,9238,10195,10324,
chr1	32479468	32509477	NM_006559	0	+	32479596	32508225	0	9	510,125,117,147,134,202,68,59,1350,	0,16430,17656,19320,23042,23967,24684,25647,28659,
chr1	32687184	32697205	NM_003757	0	+	32688042	32696797	0	12	449,87,93,88,66,150,128,111,90,74,93,490,	0,774,954,2450,2826,4587,4819,6915,7143,7551,9343,9531,
chr1	32757683	32799227	NM_004964	0	+	32757770	32798645	0	14	136,113,118,75,139,142,93,109,141,109,131,153,49,610,	0,10538,24582,32396,34856,35453,36985,38495,38685,39391,39593,40007,40618,40934,
chr1	32799439	32801834	NM_023009	0	-	32800197	32801634	0	2	1259,287,	0,2108,
chr1	33116808	33151812	NM_005610	0	+	33116907	33145306	0	12	115,148,146,174,116,161,127,78,77,58,111,6572,	0,706,6219,17017,17531,17764,18023,18278,21242,21434,21583,28432,
chr1	33240839	33283633	NM_003680	0	-	33241581	33282845	0	13	853,142,194,98,136,86,136,93,81,130,176,147,845,	0,4143,4846,5809,7165,11123,11701,15923,22524,31243,35352,35672,41949,
chr1	33360195	33366990	NM_033504	0	-	33360405	33366839	0	6	285,135,189,60,194,167,	0,710,960,1315,3531,6628,
chr1	33473586	33502484	NM_001625	0	-	33478781	33502429	0	6	5417,73,95,111,126,148,	0,6536,13381,13607,16456,28750,
chr1	36065142	36107127	NM_002794	0	-	36068867	36107033	0	6	3833,50,163,71,123,185,	0,5691,9704,31732,36768,41800,
chr1	36348809	36396132	NM_012199	0	+	36349022	36385208	0	19	238,184,121,182,137,135,88,148,120,123,134,185,160,91,195,135,102,200,11033,	0,5218,9348,9888,10465,10828,11106,11913,18265,18739,18995,23726,30633,30975,32139,34384,35113,35846,36290,
chr1	36921318	36929985	NM_031280	0	-	36921388	36929876	0	8	208,192,59,85,49,76,45,239,	0,469,2205,4974,5546,6370,8088,8428,
chr1	39328165	39339020	NM_012333	0	-	39330341	39338977	0	5	2221,130,49,73,58,	0,4386,5068,10524,10797,
chr1	39492021	39500287	NM_004552	0	+	39494396	39500168	0	3	53,218,224,	0,2373,8042,
chr1	40506254	40538321	NM_006367	0	+	40525018	40537205	0	13	219,122,104,78,144,86,106,178,185,124,83,144,1200,	0,18754,19484,21152,23644,23891,25632,26957,29107,29576,29847,30253,30867,
chr1	40538381	40563142	NM_000310	0	-	40539732	40562910	0	9	1474,72,99,91,103,71,128,110,356,	0,4132,5850,7687,16700,18619,19335,19688,24405,
chr1	40723907	40759852	NM_005857	0	+	40723943	40758341	0	10	159,147,87,117,153,142,185,105,144,1736,	0,2603,9550,10183,11739,13658,23107,27689,32618,34209,
chr1	41326725	41328035	NM_133467	0	-	41327244	41327799	0	1	1310	0
chr1	43124093	43142429	NM_006347	0	+	43124117	43133090	0	10	90,65,24,45,43,93,88,41,90,175,	0,421,805,1099,2439,6440,7557,8124,8928,18161,
chr1	43148088	43169476	NM_004559	0	+	43148236	43166686	0	8	314,64,34,90,303,83,266,1825,	0,985,11072,13781,14224,14762,18363,19563,
chr1	43212044	43232699	NM_022356	0	-	43212367	43232642	0	15	479,141,76,118,151,96,128,122,53,90,140,132,190,153,522,	0,898,1349,1826,3812,5900,6163,8495,8791,9174,11409,12478,12827,15949,20133,
chr1	43629844	43637986	NM_006824	0	-	43630113	43637789	0	9	320,163,94,76,90,124,173,84,263,	0,469,2652,2986,4765,6582,7305,7712,7879,
chr1	43916660	43919602	NM_031207	0	-	43916980	43919464	0	8	322,117,70,50,79,115,112,337,	0,438,658,808,945,1215,2396,2605,
chr1	43996530	44089343	NM_130440	0	+	44010746	44087674	0	33	231,80,136,146,142,189,111,270,582,137,145,306,194,118,579,98,254,94,219,155,116,98,124,176,120,155,286,179,127,126,155,136,1738,	0,7338,14171,22632,22940,38730,47950,57871,60112,60952,61597,66888,67860,72556,72751,74043,74330,74669,75380,75954,78523,82758,86585,86876,87770,88188,88428,88820,89235,89594,89978,90237,91075,
chr1	44440631	44443967	NM_004047	0	+	44440712	44443679	0	8	148,49,84,78,70,52,191,315,	0,840,1130,1342,1630,1813,2066,3021,
chr1	44446176	44456843	NM_001005417	0	+	44446832	44456120	0	7	110,365,236,191,123,105,874,	0,604,1184,4360,4773,5012,9793,
chr1	45241211	45244451	NM_001012	0	+	45241268	45244357	0	6	61,107,100,176,130,204,	0,494,1135,2074,2460,3036,
chr1	45477925	45481247	NM_000374	0	+	45477937	45481170	0	10	32,113,80,63,198,162,138,101,67,239,	0,653,882,1038,1340,1655,2185,2482,2686,3083,
chr1	45976706	45987610	NM_181696	0	-	45977000	45984715	0	6	380,131,123,154,117,304,	0,3472,3838,4619,7903,10600,
chr1	46016497	46035721	NM_006066	0	+	46027466	46035628	0	10	330,128,90,120,152,196,200,73,87,159,	0,1610,10963,15743,16043,17156,17659,18101,18317,19065,
chr1	46654352	46664121	NM_017739	0	-	46654941	46663493	0	22	677,110,136,45,65,126,129,73,59,42,84,76,71,128,99,118,114,66,119,115,170,114,	0,777,1173,1792,2039,3417,3627,3837,4219,4493,4624,4883,5174,5593,5872,6163,7130,7331,8050,8289,9021,9655,
chr1	46769369	46782447	NM_006004	0	+	46769438	46782256	0	4	123,27,162,224,	0,5403,6457,12854,
chr1	47100710	47134099	NM_022745	0	-	47101447	47134063	0	9	932,108,96,48,51,63,51,109,371,	0,8155,10122,17542,18778,23088,23648,30217,33018,
chr1	47799461	47844511	NM_016308	0	+	47799617	47842417	0	6	327,147,153,77,97,2136,	0,34679,39165,41119,41407,42914,
chr1	52254865	52344609	NM_002525	0	-	52254907	52344287	0	33	240,90,117,91,84,53,48,139,32,163,128,151,52,120,87,124,105,55,59,121,78,70,74,58,123,96,74,154,82,70,134,289,663,	0,374,1339,1706,2384,2852,3183,5278,5629,9055,11362,14620,16316,17600,20121,21087,22800,24841,25357,25499,27118,28872,30606,32304,34470,36093,38602,44823,46937,47175,48293,51032,89081,
chr1	52373627	52456372	NM_002867	0	-	52385598	52442789	0	5	12159,125,119,228,149,	0,25362,29338,68934,82596,
chr1	52485803	52520863	NM_015913	0	-	52486604	52520768	0	7	881,84,70,74,53,61,192,	0,3359,4378,7143,8446,21405,34868,
chr1	53392900	53459904	NM_001007098	0	+	53393068	53458949	0	11	237,58,72,65,127,64,87,151,148,108,975,	0,14567,20780,27511,34274,47540,49454,50988,53167,60800,66029,
chr1	53692571	53704190	NM_002370	0	-	53692716	53704120	0	5	245,83,111,59,158,	0,1972,6642,8677,11461,
chr1	54231155	54303969	NM_018087	0	-	54233642	54303934	0	18	2551,161,101,64,51,116,246,156,82,93,136,52,109,139,175,102,121,92,	0,6846,21675,23650,27746,31206,31416,35210,38445,40942,42173,44212,53488,60315,62516,67007,70017,72722,
chr1	54387233	54411496	NM_016126	0	-	54387323	54405755	0	6	207,44,69,107,113,269,	0,2343,6811,8478,18424,23994,
chr1	54492353	54518877	NM_004872	0	-	54497822	54518861	0	8	5625,109,82,82,153,95,106,205,	0,9929,14075,15043,16692,19011,20586,26319,
chr1	54665839	54684056	NM_016491	0	+	54665916	54683922	0	7	423,184,116,186,158,204,212,	0,4851,5128,9779,12334,15974,18005,
chr1	55315299	55352868	NM_014762	0	-	55317905	55352792	0	9	2760,179,198,144,264,119,106,156,307,	0,3807,4410,15676,21723,25466,26315,33991,37262,
chr1	64059081	64125916	NM_002633	0	+	64059159	64125346	0	11	324,163,147,126,191,155,116,136,184,135,660,	0,36014,36531,38246,41418,42823,45274,55106,58258,60921,66175,
chr1	65298911	65432232	NM_002227	0	-	65300244	65351947	0	25	1429,111,118,173,125,193,95,151,152,136,128,88,144,107,190,124,158,186,343,164,154,124,199,83,217,	0,2167,2869,4703,5236,6374,8016,8222,10835,11525,12284,13420,14303,17575,22280,24427,26876,31558,33637,36082,40141,45796,50048,53030,133104,
chr1	68167157	68299150	NM_018841	0	-	68171133	68173369	0	4	4102,119,50,124,	0,6119,75983,131869,
chr1	68564141	68698229	NM_001002292	0	-	68564314	68697982	0	12	295,154,84,144,64,98,169,137,162,125,267,353,	0,39321,46110,47410,49677,50104,51729,55058,56640,60664,95496,133735,
chr1	75171171	75198734	NM_001889	0	-	75171979	75190505	0	9	970,96,102,150,52,164,153,124,95,	0,1411,1615,4610,9091,13721,17630,19223,27468,
chr1	76190031	76229363	NM_000016	0	+	76190472	76228448	0	12	471,88,98,70,101,81,131,109,141,96,249,987,	0,4054,8297,8506,9181,10444,15633,21459,25072,26104,36775,38345,
chr1	77554674	77685115	NM_005482	0	-	77558058	77685087	0	11	3501,85,173,111,118,97,112,136,92,54,121,	0,33285,65459,72305,72604,74856,77729,80270,117650,121446,130320,
chr1	84964007	84972264	NM_005274	0	-	84967527	84971774	0	4	224,145,291,146,	0,3501,7686,8111,
chr1	85015293	85040123	NM_004388	0	-	85020681	85040098	0	7	5589,162,98,172,209,139,202,	0,13646,14124,16230,20320,20971,24628,
chr1	87328127	87379809	NM_004261	0	-	87329156	87379794	0	5	1161,50,64,168,99,	0,5608,18217,40836,51583,
chr1	90460653	90472008	NM_182975	0	+	90460816	90470807	0	4	179,45,36,1317,	0,3015,9908,10038,
chr1	93297596	93307481	NM_000969	0	+	93297671	93307422	0	8	78,70,116,135,203,178,89,159,	0,1349,1505,2739,4150,5416,8511,9726,
chr1	93307723	93427019	NM_001006605	0	-	93308939	93426986	0	5	2029,177,108,135,87,	0,5016,8681,34129,119209,
chr1	95582910	95663161	NM_152487	0	+	95609457	95657424	0	7	263,166,90,59,95,74,6056,	0,26536,31347,32853,33970,56461,74195,
chr1	99127276	99226056	NM_152238	0	+	99127287	99225687	0	8	191,183,111,199,200,87,153,447,	0,23164,29354,33797,36985,40096,76516,98333,
chr1	100169522	100231349	NM_001013660	0	-	100174453	100214324	0	17	5154,62,116,59,98,87,116,114,148,99,183,148,95,137,196,105,497,	0,5231,6867,8138,8451,11619,13443,15567,24526,25683,34119,36826,38212,43327,44606,44930,61330,
chr1	109852196	109940540	NM_002959	0	-	109856664	109940514	0	20	4483,124,107,109,117,190,191,169,103,107,156,145,131,50,74,165,103,74,60,332,	0,4686,5097,7275,8278,13357,15324,17417,17924,26665,31149,32439,36176,37908,41354,44792,45792,57833,59955,88012,
chr1	109941663	109969070	NM_002790	0	-	109944634	109968952	0	9	3049,87,103,59,108,68,127,67,147,	0,10886,11969,12835,13035,14026,16195,22818,27260,
chr1	110145875	110155706	NM_005272	0	-	110145975	110155492	0	8	291,154,130,129,158,142,43,332,	0,697,2716,3054,5377,6786,7211,9499,
chr1	110198720	110208119	NM_147148	0	+	110199011	110207653	0	8	327,76,65,82,101,96,111,487,	0,613,1116,1491,1673,2715,2901,8912,
chr1	110276558	110283660	NM_000849	0	-	110279692	110282909	0	9	3233,111,96,101,82,65,76,272,86,	0,3520,3719,4154,4348,5492,5896,6303,7016,
chr1	110527386	110566364	NM_006621	0	+	110527674	110564302	0	17	408,112,144,101,103,95,107,117,64,89,71,95,99,69,79,121,2069,	0,24269,26449,27597,28132,29998,30660,31579,31902,32730,33181,33608,33787,34286,34783,35966,36909,
chr1	110943875	110950546	NM_006402	0	-	110944144	110950488	0	4	330,118,62,339,	0,2665,5064,6332,
chr1	111659791	111682838	NM_178454	0	-	111660781	111674176	0	9	1098,93,83,178,140,68,145,64,179,	0,1635,2707,3346,7572,9057,14254,20353,22868,
chr1	111992085	112005395	NM_001688	0	+	111992163	112003616	0	7	118,37,146,164,126,180,1857,	0,373,4747,6622,7166,9993,11453,
chr1	113162453	113214236	NM_006135	0	+	113162466	113212754	0	10	52,64,52,64,207,80,79,72,63,1623,	0,27378,29586,33766,34633,39190,39869,47242,49711,50160,
chr1	113243748	113250025	NM_175744	0	-	113244161	113246421	0	6	587,131,121,163,69,326,	0,1436,1872,2517,3973,5951,
chr1	115259536	115300605	NM_001007553	0	-	115260789	115282511	0	20	1301,133,164,179,120,113,176,108,165,141,213,126,129,82,98,93,110,199,387,60,	0,1697,2663,3623,6967,8305,9295,10067,13342,13592,15688,16816,17073,17526,19842,20555,21047,22776,32905,41009,
chr1	116915865	116947396	NM_000701	0	+	116916133	116947066	0	23	280,111,60,204,114,135,118,269,199,110,135,193,176,137,151,169,155,124,146,131,102,92,359,	0,10770,11539,14044,14887,15394,15658,16195,16969,17538,19610,20287,21866,23354,24644,25377,25686,26176,27617,27886,28310,30640,31172,
chr1	120254556	120286838	NM_006623	0	+	120254645	120286663	0	12	227,152,66,55,99,133,149,153,133,131,238,330,	0,9236,11442,14917,15070,22700,23361,25180,28452,29833,30873,31952,
chr1	146657839	146696931	NM_001461	0	-	146658478	146696621	0	9	985,73,353,200,143,163,189,172,53,	0,3916,14894,22574,26121,27035,29484,38647,39039,
chr1	150237798	150241609	NM_016022	0	-	150238921	150241210	0	6	1258,128,123,74,171,512,	0,1676,1957,2317,2558,3299,
chr1	150595753	150602098	NM_207044	0	-	150598113	150601946	0	3	2531,126,209,	0,4189,6136,
chr1	151372048	151374413	NM_002796	0	+	151372063	151374305	0	7	155,207,147,82,117,89,121,	0,408,869,1191,1666,1969,2244,
chr1	151732122	151735972	NM_031420	0	-	151732525	151735955	0	7	535,84,102,51,125,157,170,	0,1169,1804,2458,2729,3343,3680,
chr1	151955391	151966335	NM_002966	0	-	151955638	151958706	0	3	409,153,108,	0,3183,10836,
chr1	152004981	152009480	NM_005620	0	-	152005137	152009391	0	3	318,153,92,	0,1142,4407,
chr1	153507074	153508467	NM_014624	0	-	153507171	153507815	0	3	232,159,43,	0,603,1350,
chr1	153516096	153518282	NM_002961	0	-	153516234	153517270	0	3	303,156,54,	0,1033,2132,
chr1	153533584	153538320	NM_005978	0	-	153533914	153536353	0	3	483,154,339,	0,2625,4397,
chr1	153579362	153585613	NM_080388	0	-	153580009	153580627	0	3	806,179,186,	0,1112,6065,
chr1	153591274	153600715	NM_005979	0	-	153591370	153598948	0	4	240,214,116,119,	0,7521,8684,9322,
chr1	153634263	153643469	NM_004515	0	-	153634871	153643398	0	14	769,91,115,62,88,79,117,66,103,78,105,43,60,76,	0,917,1231,1427,2255,2608,3432,3875,5767,6212,6665,8048,8383,9130,
chr1	153931585	153940201	NM_014437	0	-	153932573	153935191	0	5	1645,131,219,107,340,	0,3110,3419,4487,8276,
chr1	153946744	153950150	NM_006694	0	-	153947154	153949728	0	5	567,80,83,38,505,	0,1557,2424,2707,2901,
chr1	153963237	153964631	NM_001030	0	+	153963272	153964569	0	4	41,109,111,91,	0,353,804,1303,
chr1	154127783	154155694	NM_001043351	0	-	154130114	154155595	0	8	2414,70,63,76,71,118,134,231,	0,15092,15341,16105,17600,17776,20807,27680,
chr1	154179197	154193066	NM_015449	0	-	154179928	154192883	0	6	927,59,167,54,118,249,	0,5598,5736,7171,7735,13620,
chr1	154245104	154248351	NM_001018837	0	+	154245199	154248177	0	7	148,119,188,52,107,91,260,	0,851,1145,2321,2525,2764,2987,
chr1	154897215	154909195	NM_006556	0	-	154897604	154909161	0	5	526,130,153,64,129,	0,1614,4284,7612,11851,
chr1	155023791	155035251	NM_207195	0	+	155023862	155034978	0	22	150,107,77,79,77,193,63,69,170,85,149,175,93,305,196,78,73,139,70,72,125,316,	0,1355,2101,2594,2834,2998,4474,4616,4764,5070,5637,5872,6321,6535,6930,7394,8586,8889,9447,10588,10929,11144,
chr1	155108327	155111329	NM_018845	0	+	155108387	155110757	0	6	140,78,124,162,120,674,	0,447,976,1709,2127,2328,
chr1	155112366	155112883	NM_018973	0	-	155112437	155112806	0	1	517	0
chr1	155141883	155145804	NM_173852	0	-	155141915	155145778	0	5	153,67,64,155,108,	0,383,3157,3330,3813,
chr1	155158299	155162700	NM_001044392	0	-	155158610	155162634	0	5	386,150,69,128,124,	0,1401,2339,3674,4277,
chr1	155178489	155183630	NM_198883	0	+	155178595	155183489	0	7	634,70,80,183,77,155,356,	0,1647,1849,3686,3995,4538,4785,
chr1	155216995	155225274	NM_198264	0	-	155217572	155224668	0	9	751,254,69,546,70,100,173,108,831,	0,845,1200,3071,3890,4297,4528,6420,7448,
chr1	155225771	155232151	NM_052837	0	-	155226063	155231942	0	8	439,118,102,160,129,121,123,275,	0,693,1304,1517,2845,4349,4556,6105,
chr1	155278656	155290456	NM_002004	0	+	155279580	155290400	0	11	100,177,163,141,81,123,89,73,78,135,257,	0,923,1177,3389,9075,9303,9799,9990,10745,10928,11543,
chr1	155658881	155708800	NM_004632	0	+	155679570	155708033	0	13	84,52,123,102,109,93,131,81,159,60,90,118,853,	0,20682,27915,32426,36291,36836,38517,39951,40117,42265,42853,47855,49066,
chr1	155978838	155990742	NM_003145	0	-	155979330	155989958	0	6	603,78,109,99,155,64,	0,2762,5913,9222,10965,11840,
chr1	156084460	156109880	NM_170708	0	+	156084709	156108897	0	11	605,157,126,171,126,221,223,108,120,270,1010,	0,15947,19733,20135,20517,21231,21544,22251,22443,23818,24410,
chr1	156262478	156265470	NM_144580	0	-	156262834	156265436	0	6	522,257,219,201,258,154,	0,632,1330,1677,2071,2838,
chr1	156278751	156308206	NM_001008800	0	-	156278989	156307975	0	12	343,132,246,181,82,133,150,187,118,97,62,262,	0,1597,1989,3080,8205,8454,9907,11878,16011,24586,26866,29193,
chr1	156307104	156316785	NM_144627	0	+	156309548	156316773	0	4	236,158,129,227,	0,2320,7266,9454,
chr1	156561567	156564091	NM_144772	0	+	156561596	156563876	0	6	211,109,111,114,148,418,	0,325,589,781,1632,2106,
chr1	156638554	156647199	NM_006617	0	-	156639113	156647056	0	4	4443,74,125,926,	0,4691,6453,7719,
chr1	156669399	156675375	NM_001878	0	-	156669817	156675238	0	4	469,117,179,207,	0,934,1266,5769,
chr1	156707094	156710880	NM_145729	0	-	156707189	156708496	0	6	232,131,104,96,243,77,	0,343,728,1040,1219,3709,
chr1	156711900	156721467	NM_004494	0	-	156713240	156721221	0	6	1347,227,186,139,77,333,	0,1543,2054,2899,3188,9234,
chr1	159750751	159752333	NM_017823	0	+	159750890	159752128	0	3	32,269,391,	0,137,1191,
chr1	159887900	159895297	NM_003564	0	-	159888589	159890299	0	5	831,103,175,208,58,	0,1163,1550,2219,7339,
chr1	160061135	160068409	NM_052868	0	-	160061612	160068262	0	7	263,131,414,408,462,378,211,	0,462,936,1578,2364,3523,7063,
chr1	160258383	160313040	NM_004371	0	-	160259946	160312960	0	33	1623,195,162,111,187,137,69,78,110,90,124,89,96,190,147,163,139,86,140,83,76,67,151,83,136,100,110,110,77,81,74,114,120,	0,1898,2741,3225,3418,3890,4572,4792,5890,6174,7142,7467,8749,8962,10251,10508,16839,17094,17760,18569,20507,21598,23274,24491,25396,34837,36949,43854,45009,46648,51315,51587,54537,
chr1	160313172	160328739	NM_015331	0	+	160313186	160328061	0	17	99,105,124,122,146,151,110,153,105,78,173,103,96,88,155,213,801,	0,1339,5616,6166,6722,7839,8313,8671,9504,9777,10735,12272,12480,12877,13217,13658,14766,
chr1	161123767	161128646	NM_016406	0	+	161123787	161128282	0	6	143,68,64,77,91,445,	0,2972,3276,3639,4143,4434,
chr1	161136215	161141010	NM_000309	0	+	161136637	161140966	0	13	186,95,135,116,133,145,191,61,119,111,150,43,187,	0,414,674,945,1569,2006,2567,3234,3480,3983,4194,4481,4608,
chr1	161169104	161184184	NM_004550	0	+	161172175	161183983	0	15	209,334,107,191,121,113,75,78,86,120,130,96,84,58,239,	0,2832,4122,7092,9878,10168,10542,10796,10989,11276,13036,14065,14334,14549,14841,
chr1	161284165	161334535	NM_003001	0	+	161284195	161332223	0	6	50,57,102,62,164,2417,	0,9238,14020,26218,42301,47953,
chr1	161736109	161933860	NM_007348	0	+	161736150	161928444	0	16	123,77,88,107,130,204,221,186,92,132,114,100,71,115,85,5625,	0,11924,15592,17670,25088,25804,35732,53313,54750,80129,85402,86904,93887,96878,145976,192126,
chr1	165600470	165625372	NM_004528	0	+	165619084	165624741	0	6	60,124,74,58,73,768,	0,18607,19780,20744,23045,24134,
chr1	165631448	165667900	NM_000696	0	-	165632286	165667795	0	11	933,113,142,88,189,141,197,135,130,146,286,	0,2806,5097,6714,7050,17230,18275,19895,20769,33040,36166,
chr1	165693527	165738159	NM_019026	0	-	165697259	165738141	0	7	3831,145,68,47,60,78,241,	0,18876,27811,29937,35234,43901,44391,
chr1	167510250	167522999	NM_003851	0	-	167511534	167522978	0	4	1288,185,120,375,	0,5087,6988,12374,
chr1	167691218	167761156	NM_024569	0	+	167691388	167757081	0	5	261,167,214,133,4100,	0,43601,50293,51254,65838,
chr1	167885912	167906307	NM_015415	0	-	167887560	167905079	0	6	1685,112,85,41,166,65,	0,3304,3872,7822,19058,20330,
chr1	169890469	170043836	NM_014970	0	-	169890816	170043608	0	20	453,100,190,86,99,126,166,113,109,101,163,179,99,125,100,142,56,155,132,260,	0,32682,39717,51184,56756,60643,61373,61941,63253,70826,95133,103089,110557,113043,114125,116961,117904,125383,133976,153107,
chr1	173446473	173457954	NM_004905	0	+	173446536	173457002	0	5	158,157,147,147,1081,	0,3991,8026,8920,10400,
chr1	173793810	173827684	NM_018122	0	+	173794367	173826843	0	17	684,100,67,102,96,124,47,107,70,180,108,63,153,219,111,76,1029,	0,2014,3660,5987,6862,8703,9800,12267,13517,14694,16193,20556,25654,28676,29122,31993,32845,
chr1	174968570	174981163	NM_001007214	0	+	174973863	174979215	0	6	255,220,97,100,98,2105,	0,5179,7310,7663,9174,10488,
chr1	174982093	174992561	NM_022100	0	-	174983804	174992544	0	3	1894,159,62,	0,5460,10406,
chr1	176830202	177133848	NM_004319	0	-	176833419	177133812	0	23	3455,184,101,136,152,134,269,189,105,128,195,167,151,138,75,85,168,150,108,147,394,188,319,	0,7777,15470,21792,23272,27004,33495,73085,75199,82824,84859,88118,96611,97278,104096,153724,162337,163516,168567,169739,171389,200011,303327,
chr1	179262931	179327814	NM_003101	0	+	179271819	179322776	0	16	140,126,59,152,60,108,283,79,82,46,130,98,99,136,146,5095,	0,8880,29640,41709,44040,45641,47231,48317,49065,49793,51150,53803,55047,56499,57520,59788,
chr1	180124003	180173165	NM_002826	0	+	180124042	180166172	0	12	304,101,46,103,91,146,135,130,123,148,180,7769,	0,11622,20452,21062,23925,27305,29047,31184,34683,35564,39344,41393,
chr1	182808481	182857117	NM_001357	0	+	182811701	182856569	0	28	110,133,141,112,113,149,47,137,90,162,78,192,142,83,157,101,214,95,74,153,161,112,162,128,230,116,201,900,	0,3198,3947,12886,13959,14683,17185,18757,19204,19386,19693,20646,27097,27614,32990,35507,36703,37100,37483,38674,39903,41150,41917,42173,43792,44173,45266,47736,
chr1	182868999	182922301	NM_030933	0	-	182869117	182922268	0	10	370,123,251,154,106,219,87,215,150,438,	0,3174,4315,5631,29782,39311,39602,40464,51453,52864,
chr1	182992554	183114727	NM_002293	0	+	182992851	183111925	0	28	715,305,131,167,189,118,99,137,123,190,113,222,189,246,154,143,179,157,206,80,138,145,150,115,200,159,100,3059,	0,79908,84856,87068,91111,92100,93157,93347,93900,94114,94614,98303,98643,101211,101977,102700,103806,105174,106924,107879,108980,109986,111240,111622,112966,114249,116984,119114,
chr1	184020863	184043344	NM_052965	0	+	184020889	184041981	0	5	161,82,136,142,1384,	0,2624,2998,20427,21097,
chr1	184760165	184943640	NM_052966	0	-	184764110	184943488	0	14	5066,112,108,111,162,188,163,105,116,168,115,132,131,207,	0,7047,12553,14914,17042,27606,32135,32606,40815,93601,99076,103043,108146,183268,
chr1	185126298	185260913	NM_017673	0	+	185129973	185259935	0	19	148,93,81,59,742,60,112,102,189,94,146,164,139,149,188,132,67,65,1108,	0,3666,9405,11173,17205,23224,24779,27076,27576,33382,45487,47533,49458,57340,64682,74410,114156,119437,133507,
chr1	196621172	196716634	NM_000186	0	+	196621247	196716443	0	22	133,186,106,77,192,171,174,195,177,183,177,177,183,180,177,183,186,174,177,177,183,394,	0,20935,21814,23946,25433,27580,33021,37377,38020,61692,63550,73078,74427,74718,76303,84781,85432,88576,89832,91409,93774,95068,
chr1	201103898	201123683	NM_016456	0	-	201104790	201123051	0	6	1045,132,109,92,102,111,	0,9049,11969,16990,19087,19674,
chr1	201452657	201476251	NM_004078	0	-	201453840	201465431	0	6	1260,94,130,169,113,54,	0,1753,5325,6646,12662,23540,
chr1	201798284	201853418	NM_018085	0	+	201798337	201845182	0	24	216,62,87,202,89,87,120,101,59,152,99,107,140,160,227,149,129,276,167,134,123,105,77,8347,	0,18122,18395,19236,22947,23854,25438,25666,25967,26626,27939,29290,29698,34291,37576,39491,40433,41426,42004,43671,45093,45675,45995,46787,
chr1	201951775	201975271	NM_020216	0	+	201951794	201974844	0	11	466,141,149,117,236,114,113,109,225,143,586,	0,6256,6735,13499,14671,17254,18728,19011,20589,21706,22910,
chr1	202909959	202927440	NM_015999	0	-	202910700	202920198	0	8	870,194,188,187,172,117,235,128,	0,1193,2926,4151,5607,7472,10098,17353,
chr1	202931001	202936385	NM_016243	0	-	202931654	202936333	0	9	826,100,86,84,130,107,73,150,67,	0,1192,1768,2738,3497,4013,4654,4875,5317,
chr1	204100189	204121172	NM_018208	0	-	204101311	204120980	0	8	1195,74,146,84,143,123,260,450,	0,3453,6042,8973,10253,15580,18641,20533,
chr1	207262627	207273337	NM_001017367	0	+	207262876	207273274	0	7	79,108,174,177,94,115,204,	0,199,1025,2361,7239,8867,10506,
chr1	209788214	209824679	NM_001017402	0	-	209788615	209824289	0	22	538,154,177,142,208,145,198,221,161,379,112,197,156,189,121,194,64,192,74,115,155,418,	0,1601,2540,3037,3582,7666,8112,8635,8970,10778,11997,12513,13165,14867,15745,17713,18200,19577,23038,23664,35094,36047,
chr1	210502245	210849632	NM_018194	0	+	210522319	210847721	0	12	203,134,68,114,195,216,172,151,36,202,145,2003,	0,20031,33950,58566,71566,75562,89252,135603,184251,258996,294624,345384,
chr1	211916798	212004105	NM_014873	0	-	211923240	212002638	0	8	6594,107,127,274,96,119,265,191,	0,7504,35461,39772,44175,49615,85602,87116,
chr1	212606261	212619721	NM_013349	0	+	212606285	212619348	0	4	201,61,104,550,	0,9645,11419,12910,
chr1	220141941	220219847	NM_004446	0	-	220142147	220219730	0	32	357,65,79,161,174,198,156,102,80,73,210,52,263,234,360,118,113,208,137,111,60,85,234,172,193,127,95,140,157,100,85,163,	0,458,3469,4638,9946,10818,11485,12156,12778,14172,14589,15606,18542,19990,28383,32538,36648,37506,38602,42346,49849,50395,51388,53747,55664,56532,61786,63787,64902,66314,71585,77743,
chr1	220267473	220321383	NM_018060	0	+	220267558	220320977	0	23	352,123,160,149,50,110,91,116,170,91,152,161,103,94,109,103,126,132,107,146,191,145,549,	0,1972,6358,7997,8231,8363,8555,9315,11759,12929,16654,20182,31105,32618,40270,42677,43786,44876,46051,47671,48812,51377,53361,
chr1	223900240	223963720	NM_001748	0	+	223900342	223962559	0	21	339,70,119,134,169,84,86,75,161,170,12,212,37,66,58,65,69,79,117,59,1185,	0,5223,31561,32767,34458,36500,38351,39458,40257,42941,44830,46731,49042,49647,51611,53828,57302,57908,59270,59642,62295,
chr1	224544580	224567153	NM_014184	0	+	224544626	224563524	0	5	115,69,113,141,3657,	0,3616,9000,14404,18916,
chr1	226013054	226033262	NM_000120	0	+	226016430	226033048	0	9	191,188,181,228,130,209,109,126,416,	0,3371,6425,13300,13863,14475,17012,19144,19792,
chr1	226250416	226260913	NM_002107	0	+	226252052	226259180	0	4	96,151,154,1862,	0,1613,2940,8635,
chr1	226548391	226595794	NM_001618	0	-	226549160	226595630	0	23	851,115,62,128,153,99,129,123,84,129,196,133,69,243,141,148,177,117,100,215,116,166,284,	0,1278,2408,3252,4311,5263,6789,7508,9743,13535,16417,18451,18882,19231,20377,22345,24813,25635,27965,29719,31508,41523,47119,
chr1	228270360	228286913	NM_001024226	0	+	228284815	228285714	0	5	191,185,111,125,1361,	0,14418,14682,14931,15192,
chr1	228327979	228336685	NM_000858	0	+	228333213	228336398	0	9	85,165,114,42,97,139,85,86,320,	0,845,5232,5747,6563,7127,7336,8092,8386,
chr1	230202984	230417868	NM_004481	0	+	230203027	230415204	0	16	169,94,154,99,68,66,122,88,88,104,127,93,84,127,120,2820,	0,110979,135898,168775,169114,169421,176067,178824,181945,183218,187979,195334,195683,198002,207206,212064,
chr1	230838269	230849868	NM_000029	0	-	230838886	230846596	0	5	806,145,268,859,37,	0,1669,3409,7471,11562,
chr1	231041988	231114607	NM_024525	0	-	231042650	231114576	0	23	777,80,79,80,136,110,85,84,93,133,131,157,175,142,83,111,117,93,66,71,76,95,302,	0,2469,2699,5227,6380,9950,14267,15178,17598,18598,19274,22694,25055,25493,27536,33143,34197,37563,39146,48090,51981,54966,72317,
chr1	231376957	231413719	NM_014236	0	+	231377124	231413288	0	16	245,183,177,130,128,76,152,131,224,243,80,141,100,94,62,475,	0,9749,19295,21511,24081,24500,24802,25065,26468,29546,31100,32710,34009,34193,34923,36287,
chr1	235530741	235615756	NM_003193	0	+	235543364	235612077	0	17	78,131,85,186,89,100,100,77,96,65,65,153,154,69,60,92,3772,	0,12592,34076,47006,52046,59713,63278,66777,68318,68959,69117,69895,71342,74387,75425,80922,81243,
chr1	235710984	235813908	NM_004485	0	-	235715408	235747138	0	3	4553,109,60,	0,36055,102864,
chr1	236557585	236648205	NM_145861	0	+	236557744	236645949	0	6	220,59,40,59,46,2639,	0,14930,19974,33106,73945,87981,
chr1	240255182	240638485	NM_020066	0	+	240255409	240637454	0	18	1842,167,148,56,1934,145,88,62,92,130,147,60,121,93,52,150,82,1058,	0,31296,86038,96324,114916,119208,166062,202939,237193,237456,238720,242004,242226,263933,300628,346178,380489,382245,
chr1	241660856	241683085	NM_000143	0	-	241661127	241683022	0	10	414,154,128,204,166,183,177,111,135,195,	0,2880,4886,6485,8446,11046,14410,16046,19625,22034,
chr1	245013601	245027827	NM_004501	0	-	245017751	245027609	0	14	4204,72,185,255,169,129,120,264,113,100,140,74,112,852,	0,4673,5124,5604,6157,6428,7298,7711,8429,8975,10035,12161,12319,13374,
chr1	246887710	246931439	NM_016002	0	+	246887724	246930602	0	12	204,113,81,130,50,131,118,120,57,112,82,943,	0,2483,11566,15763,19667,33817,34625,35548,35762,39837,41649,42786,
chr10	3179919	3214974	NM_014889	0	-	3180222	3214964	0	27	397,103,146,126,113,75,121,101,166,77,121,133,117,139,135,97,114,129,89,127,161,97,115,152,107,103,66,	0,507,1176,2959,5661,6564,7868,9422,9844,10259,10443,11893,13519,17863,19202,19707,20312,21186,22120,22476,25997,27510,27685,28501,29208,32376,34989,
chr10	5136605	5149878	NM_003739	0	+	5136636	5149695	0	9	115,168,117,78,123,110,166,83,226,	0,1996,3020,4388,4913,7687,8071,11181,13047,
chr10	5807185	5855397	NM_001494	0	-	5807968	5855221	0	11	930,55,145,172,100,132,199,135,100,108,221,	0,1018,1271,2990,8619,19919,20629,29662,31540,35375,47991,
chr10	7830139	7849762	NM_001001973	0	+	7830170	7848943	0	10	87,35,132,205,144,65,156,97,37,141,	0,7944,8870,10813,11595,11850,14093,14581,18797,19482,
chr10	12110952	12165220	NM_018706	0	+	12111032	12162887	0	17	234,156,212,195,270,172,199,313,85,140,151,107,165,83,170,86,2435,	0,12518,15586,18581,20032,22559,25119,28730,31224,32088,37292,38955,43946,48719,49795,51228,51833,
chr10	12171675	12207405	NM_018144	0	+	12171786	12206453	0	12	118,68,66,79,132,110,154,161,198,192,77,1139,	0,3564,6428,13440,19918,20175,26101,27230,28231,31253,32536,34591,
chr10	12207328	12237890	NM_014142	0	-	12209700	12228290	0	10	2482,54,9,102,96,108,50,68,104,122,	0,5387,5570,7435,8388,12463,13753,19559,20899,30440,
chr10	12238186	12292588	NM_006023	0	+	12238244	12292336	0	13	132,72,58,33,96,107,49,76,123,29,129,138,279,	0,2517,13779,14102,19552,21173,34760,38860,40956,42269,49961,53393,54123,
chr10	12938624	13043713	NM_031455	0	-	12940415	13043570	0	3	2055,175,517,	0,101713,104572,
chr10	13142081	13180276	NM_021980	0	+	13151122	13178866	0	14	221,177,203,183,74,153,103,116,150,94,159,131,80,1532,	0,9030,10192,12371,16185,18806,22303,23913,25336,25864,27663,31985,33420,36663,
chr10	13319795	13341746	NM_001037537	0	-	13320300	13336541	0	8	559,135,150,182,82,169,111,327,	0,3180,5894,10564,14035,16632,17700,21624,
chr10	16632616	16859453	NM_152724	0	-	16635392	16824033	0	8	2879,133,115,83,119,121,51,140,	0,104405,161921,162300,164253,173772,191416,226697,
chr10	17270239	17279592	NM_003380	0	+	17271421	17279270	0	10	284,710,61,96,162,126,221,44,86,364,	0,1035,2409,5346,5529,6452,6928,7605,8053,8989,
chr10	17631030	17659373	NM_014241	0	-	17632362	17659338	0	7	1415,179,122,89,19,118,292,	0,5173,10258,14528,14694,14898,28051,
chr10	22605316	22609234	NM_012071	0	+	22605346	22608927	0	8	169,112,64,35,61,57,60,367,	0,1496,1717,1884,2265,2418,2571,3551,
chr10	25137542	25241535	NM_020200	0	-	25138772	25241504	0	9	1278,77,47,83,18,66,184,107,79,	0,2774,6704,8299,9778,23384,88570,93716,103914,
chr10	33189245	33246822	NM_133376	0	-	33190497	33224486	0	16	1318,167,233,223,239,200,141,90,96,156,239,171,223,86,67,136,	0,8050,9905,11130,11568,19567,19927,21939,22322,23267,25553,27776,29504,32197,35174,57441,
chr10	46222713	46288412	NM_015262	0	+	46222765	46287848	0	30	55,123,165,63,174,94,62,48,111,88,72,119,58,60,180,128,87,102,132,170,103,153,183,129,81,123,213,621,178,704,	0,151,1596,10717,12807,16124,17555,19334,22830,23485,24216,25322,25914,27220,27670,29746,32049,36122,38413,42183,45990,50007,51687,57299,57555,58243,59769,61605,63090,64995,
chr10	51592080	51623350	NM_006327	0	-	51592503	51623214	0	7	539,111,59,85,94,59,242,	0,14907,18312,20823,21137,28243,31028,
chr10	70847858	70864560	NM_002727	0	+	70847913	70863876	0	3	134,148,934,	0,8981,15768,
chr10	71029755	71161637	NM_033498	0	+	71048499	71160891	0	21	109,176,100,48,163,149,120,96,100,184,156,234,305,149,120,96,100,184,156,234,891,	0,12529,18671,25633,73827,89897,94783,98536,99237,99441,106934,109862,112487,114333,114796,116323,119197,122125,124950,128595,130991,
chr10	71211220	71267422	NM_012339	0	+	71211350	71266734	0	8	226,186,75,96,117,48,117,838,	0,32226,33676,44129,46815,52973,54659,55364,
chr10	71962590	71993185	NM_021129	0	-	71962910	71993083	0	11	352,43,70,86,128,127,87,120,54,59,166,	0,2038,3429,6370,6723,10628,11665,14977,15929,27506,30429,
chr10	72643266	72648322	NM_000281	0	-	72643706	72648290	0	4	539,81,132,35,	0,1642,2288,5021,
chr10	73576054	73611008	NM_001042465	0	-	73577197	73610978	0	15	1179,108,81,158,187,96,135,6,57,144,201,126,75,134,70,	0,2319,2733,3167,3416,3942,5578,6356,9539,11716,12579,14828,15548,18074,34884,
chr10	73975769	73995618	NM_173473	0	+	73983672	73992874	0	4	127,169,75,2860,	0,7876,14354,16989,
chr10	74127083	74385949	NM_006077	0	-	74127952	74326551	0	12	1030,90,109,138,198,83,121,44,163,169,162,182,	0,8457,40603,55908,107774,109848,140829,166420,183853,195569,199307,258684,
chr10	74766979	74856732	NM_001017962	0	-	74767979	74834641	0	15	1071,97,69,66,50,104,71,177,197,240,138,152,97,108,209,	0,2585,3747,7002,9624,23045,37759,39703,43831,46129,61624,64807,66509,67586,89544,
chr10	75134858	75173816	NM_001156	0	-	75135852	75160614	0	13	1117,113,76,171,171,114,95,103,65,111,205,55,47,	0,3810,4778,4930,8074,8476,12588,13211,21418,22063,23080,25702,38911,
chr10	75757871	75879914	NM_014000	0	+	75757965	75877927	0	22	262,71,151,109,123,161,91,148,154,176,191,200,129,150,109,303,125,186,204,204,105,2134,	0,44969,72556,72861,74616,76629,84340,85252,91082,91909,96157,97542,99090,102834,105706,106937,109116,110857,113795,116070,116681,119909,
chr10	76969911	76991206	NM_003375	0	+	76970916	76990747	0	11	59,397,56,69,50,153,53,228,151,58,551,	0,388,980,2076,3867,8909,9150,10589,12098,19490,20744,
chr10	79793620	79800455	NM_033022	0	+	79793659	79799964	0	6	42,66,210,111,22,83,	0,1489,1648,3331,6341,6752,
chr10	81838420	81852307	NM_025125	0	+	81838455	81850673	0	4	122,104,60,1755,	0,3176,3480,12132,
chr10	81910644	81965293	NM_145869	0	-	81915608	81932617	0	17	5024,123,59,96,94,57,80,91,114,95,88,390,116,63,49,196,195,	0,6752,7078,8211,11046,12460,12645,13164,15195,16001,16337,18080,19911,21918,25218,30052,54454,
chr10	82168306	82196871	NM_032333	0	+	82180223	82191855	0	6	93,180,92,141,165,5130,	0,11915,13866,17315,18781,23435,
chr10	85899264	85913324	NM_014394	0	+	85901256	85912104	0	9	85,168,100,112,142,109,189,172,1305,	0,1953,3146,4486,5366,9221,10546,11200,12755,
chr10	88718355	88723015	NM_003087	0	+	88718454	88722742	0	5	220,42,128,72,294,	0,1034,1402,4005,4366,
chr10	88809958	88854600	NM_005271	0	-	88811507	88854526	0	13	1669,63,92,124,81,138,138,180,95,64,56,81,519,	0,3140,7489,8948,9959,10486,10713,12454,17861,24349,25766,26374,44123,
chr10	89419634	89507462	NM_001015880	0	+	89419738	89505727	0	13	131,118,236,139,119,114,112,15,206,136,269,230,1874,	0,49318,53197,54166,54867,55107,55854,61878,67406,81357,83495,85124,85954,
chr10	90973329	91011532	NM_000235	0	-	90974584	91007405	0	10	1489,72,72,147,137,110,199,118,112,39,	0,2365,8938,10111,11519,13322,14627,32103,33965,38164,
chr10	92631708	92661947	NM_006413	0	+	92631743	92660436	0	11	117,56,57,75,72,90,117,30,38,80,1621,	0,2917,3606,4072,7111,13860,22823,23502,23928,24361,28618,
chr10	94211440	94333850	NM_004969	0	-	94214200	94333776	0	25	2856,68,73,62,273,168,112,92,121,111,145,83,123,103,104,81,92,93,163,113,123,170,208,185,172,	0,3892,4675,9507,12047,13992,17195,18570,23157,24200,27593,31571,35512,38809,53110,54758,55891,56429,57044,58366,63236,80064,82894,85682,122238,
chr10	95066185	95242091	NM_133337	0	-	95066719	95241951	0	53	573,148,110,191,100,142,96,89,140,149,171,92,156,126,99,12,77,166,162,99,159,182,78,109,174,146,106,115,164,132,156,193,107,125,178,117,125,83,44,69,104,127,116,31,51,63,129,167,88,109,92,56,228,	0,3591,4105,6591,10285,13443,16649,16841,19397,22334,23235,26792,27329,29492,31386,33724,37427,41188,43379,44768,44984,45236,47382,49199,50246,53404,55023,57532,59963,63216,66501,68334,70894,73434,74790,81368,82601,89713,90818,90959,92963,94989,95803,96431,97594,97728,102358,103144,119642,124979,145621,150453,175678,
chr10	96997329	97050760	NM_020992	0	-	96997681	97050672	0	7	539,118,152,200,85,152,184,	0,995,9642,26291,31205,34060,53247,
chr10	97365699	97416468	NM_001017423	0	-	97366518	97413134	0	18	1001,96,187,122,196,138,221,94,74,145,125,91,153,105,150,215,116,115,	0,4254,5313,7799,8023,10534,15088,19419,20760,21499,22425,27016,27554,31150,31344,37049,47347,50654,
chr10	97423157	97453684	NM_015631	0	-	97423823	97453656	0	14	900,138,154,95,108,126,81,36,116,109,128,119,124,284,	0,17071,19250,19700,20121,21098,22155,23094,23643,23846,24191,29519,29952,30243,
chr10	98277866	98346769	NM_020123	0	-	98282019	98346592	0	15	4221,77,84,147,69,140,131,95,167,132,78,161,123,196,279,	0,9103,9303,9921,12430,14941,25966,29785,33135,34818,41549,43868,47194,58524,68624,
chr10	99185947	99193201	NM_002629	0	+	99186064	99192281	0	4	256,275,181,1090,	0,4188,4764,6164,
chr10	99195665	99205763	NM_016046	0	-	99196201	99205742	0	8	643,85,51,34,89,75,116,52,	0,1282,1791,2761,5262,7328,9823,10046,
chr10	99205887	99217127	NM_198043	0	+	99211432	99216648	0	10	223,248,195,89,29,134,86,124,71,594,	0,5540,5959,6284,6764,7399,8583,9529,9843,10646,
chr10	101470624	101491884	NM_004376	0	-	101473170	101491806	0	9	2612,114,155,82,168,187,123,182,168,	0,5480,7478,10119,13088,16100,16573,18685,21092,
chr10	102106989	102124583	NM_005063	0	+	102107261	102120690	0	6	299,283,131,206,233,4093,	0,831,5133,7194,9299,13501,
chr10	102283496	102289628	NM_005004	0	-	102283593	102289608	0	5	190,156,100,127,105,	0,2659,3235,5640,6027,
chr10	102790995	102800998	NM_030971	0	+	102792230	102799342	0	12	296,169,164,171,99,76,86,128,50,50,48,1753,	0,1075,3453,4258,4764,5247,5484,5837,6143,7404,7936,8250,
chr10	103113921	103317070	NM_003939	0	+	103113937	103310617	0	14	64,78,90,232,187,97,138,119,250,119,111,79,193,4159,	0,107816,125203,167474,171848,177072,178130,178787,180496,181189,182378,184128,196534,198990,
chr10	103370422	103454927	NM_022039	0	-	103371047	103454862	0	9	745,142,141,66,95,133,186,96,790,	0,962,1671,14079,57220,62249,62822,65675,83715,
chr10	103541081	103543170	NM_006993	0	-	103541492	103543147	0	6	308,128,94,120,86,141,	0,402,933,1153,1514,1948,
chr10	103912145	103923627	NM_004741	0	+	103912167	103922026	0	13	142,56,140,125,166,116,136,129,111,642,107,93,1760,	0,4630,4800,5042,5660,6804,7044,7507,7844,8063,9167,9444,9722,
chr10	104183005	104192331	NM_024040	0	-	104183182	104184945	0	9	324,61,62,183,131,62,144,84,49,	0,408,549,747,1015,1250,1400,1866,9277,
chr10	104221151	104236802	NM_024789	0	+	104228786	104235741	0	10	56,106,243,83,453,124,97,172,194,1324,	0,4587,7560,8598,9270,9878,11459,12175,12424,14327,
chr10	104433487	104474154	NM_004311	0	-	104436650	104474032	0	6	3211,186,51,117,144,125,	0,12085,16162,25642,31615,40542,
chr10	105148808	105156232	NM_032747	0	-	105151950	105152214	0	5	115,93,96,196,67,	0,3139,3319,5147,7357,
chr10	106014649	106027213	NM_004832	0	+	106014686	106027163	0	6	71,109,223,99,107,204,	0,271,4684,8087,11192,12360,
chr10	111624523	111683269	NM_020383	0	-	111624941	111683191	0	21	547,99,77,174,70,61,72,78,59,51,90,211,82,96,144,93,105,64,125,89,110,	0,3848,5187,5965,7026,8601,10762,13024,13234,15422,16076,17666,19301,21480,23283,23737,26956,28246,42925,50245,58636,
chr10	116190870	116286672	NM_006720	0	-	116196018	116251583	0	17	5262,81,78,66,65,106,92,141,48,130,36,156,78,84,59,88,254,	0,6732,8064,9900,10610,12917,14200,16768,20512,34586,37069,41865,42767,54185,56846,60679,95548,
chr10	119000624	119038941	NM_003054	0	+	119001204	119036777	0	16	107,136,343,59,84,93,90,44,61,96,79,52,64,120,134,2269,	0,565,2857,12285,12934,13291,14163,14365,14483,16683,25619,25870,26559,28957,29216,36048,
chr10	122114170	122114735	NM_000982	0	-	122114212	122114695	0	1	565	0
chr10	126085871	126107492	NM_000274	0	-	126086510	126100740	0	10	800,145,114,129,123,128,96,225,228,51,	0,3537,4423,5624,6495,8133,11239,11438,14670,21570,
chr10	131934654	131977936	NM_006541	0	+	131934684	131977656	0	11	122,109,75,202,173,62,58,53,40,93,331,	0,8820,23604,24405,30116,30528,33042,35193,38476,38606,42951,
chr10	133781186	133795517	NM_004052	0	-	133782027	133795505	0	6	887,150,107,85,151,253,	0,2955,3181,5351,6110,14078,
chr10	135092133	135122660	NM_006659	0	-	135093269	135116445	0	18	1272,164,120,144,121,129,173,181,181,146,190,200,208,160,177,129,189,334,	0,2643,3593,4448,5252,6455,6826,9499,10210,11194,13869,14409,14932,19322,20797,21355,24162,30193,
chr10	135122417	135126665	NM_145806	0	+	135122447	135126370	0	6	183,74,202,125,126,374,	0,476,862,1250,2802,3874,
chr10	135175988	135186858	NM_004092	0	-	135176371	135186837	0	8	449,68,120,105,100,128,198,109,	0,2173,3491,4404,6438,7419,8075,10761,
chr11	236975	252984	NM_002817	0	+	237049	252600	0	13	169,79,35,56,44,87,172,80,126,63,81,117,480,	0,2022,7065,7185,7450,7699,10301,11800,11956,13827,14570,14844,15529,
chr11	308106	309410	NM_006435	0	+	308192	309165	0	2	332,398,	0,906,
chr11	314039	315272	NM_003641	0	+	314170	315113	0	2	317,351,	0,882,
chr11	319675	320860	NM_021034	0	-	319837	320813	0	2	315,296,	0,889,
chr11	394208	404908	NM_007183	0	+	394292	404569	0	13	316,80,632,124,205,175,118,171,186,154,193,88,375,	0,2399,2605,3330,4783,5758,6125,6326,8869,9409,9734,10027,10325,
chr11	494514	506768	NM_203384	0	-	494690	502162	0	10	264,171,171,171,171,171,171,171,120,160,	0,368,3456,3942,4248,4500,5314,5969,7547,12094,
chr11	616564	624955	NM_031264	0	-	617350	624902	0	14	1206,158,85,114,201,98,91,171,111,102,93,51,176,138,	0,1389,2741,2909,3116,3502,3731,4515,4780,4997,5247,7648,7992,8253,
chr11	747463	765012	NM_006755	0	+	747481	764845	0	8	115,124,108,132,176,198,146,200,	0,8415,11486,12658,15880,16283,16824,17349,
chr11	809966	812876	NM_001004	0	+	810234	812836	0	5	73,124,49,99,117,	0,267,1630,2568,2793,
chr11	818913	825571	NM_020376	0	+	819718	824862	0	10	45,332,233,66,210,61,162,133,123,1049,	0,660,2714,3044,3483,4613,4780,5084,5400,5609,
chr11	832951	838835	NM_001039490	0	+	836069	838192	0	8	71,91,192,75,105,159,87,703,	0,3111,3299,3817,4298,4508,4990,5181,
chr11	839720	842529	NM_021128	0	-	840371	842508	0	2	760,116,	0,2693,
chr11	842851	867111	NM_003271	0	+	850304	866630	0	9	64,100,80,192,75,102,132,84,550,	0,4349,7436,19698,21585,22661,22842,23066,23710,
chr11	1490677	1502116	NM_053005	0	-	1491401	1502116	0	4	1041,125,94,162,	0,1847,10945,11277,
chr11	1773984	1785157	NM_001909	0	-	1774732	1785089	0	9	916,99,145,123,233,119,124,160,136,	0,1048,1239,2151,4569,6214,6761,8554,11037,
chr11	2398546	2418649	NM_004356	0	+	2398779	2418096	0	8	299,115,98,75,105,102,87,616,	0,13095,16778,17655,18099,18552,19311,19487,
chr11	3876932	4114440	NM_003156	0	+	3877500	4113028	0	12	707,131,115,112,116,178,178,168,101,236,67,1929,	0,111849,168170,199823,203578,214323,218799,226481,227179,227560,230774,235579,
chr11	4116028	4160162	NM_001033	0	+	4116242	4159613	0	19	233,89,178,101,60,40,163,142,84,162,80,202,150,222,77,136,96,189,738,	0,7194,11247,12636,14845,16802,17101,23521,25046,26805,27342,28384,31885,32236,34275,37487,38764,40283,43396,
chr11	6411703	6416226	NM_001007593	0	+	6411828	6415837	0	6	443,770,172,77,146,799,	0,913,2742,3143,3422,3724,
chr11	6625003	6632099	NM_004517	0	+	6625501	6631842	0	13	49,181,166,96,97,84,86,110,128,122,100,131,407,	0,406,4272,4620,4920,5111,5298,5526,5739,5951,6163,6375,6689,
chr11	6627523	6633447	NM_006284	0	-	6632152	6633420	0	5	4719,115,65,155,259,	0,4896,5095,5371,5665,
chr11	6634000	6640653	NM_000391	0	-	6635776	6640631	0	13	1917,126,159,121,70,189,199,179,128,151,140,72,39,	0,2096,2401,2672,3235,3545,3891,4205,4531,4856,6006,6426,6614,
chr11	8008883	8023396	NM_003754	0	+	8008899	8017569	0	8	380,71,80,138,92,137,114,5905,	0,4444,4747,5550,7089,7645,7917,8608,
chr11	8704338	8711419	NM_000990	0	+	8704360	8707353	0	5	25,64,76,175,4195,	0,410,1214,1926,2886,
chr11	9002122	9025548	NM_020645	0	-	9005091	9025482	0	7	2985,95,53,140,83,165,240,	0,3299,3496,5135,6972,7542,23186,
chr11	10818600	10830473	NM_001418	0	-	10819362	10828842	0	22	828,122,212,205,259,216,105,126,114,161,142,99,84,111,152,67,132,103,141,66,127,222,	0,1938,2159,2498,3036,3378,3677,3908,4607,4995,5240,5976,6157,6426,6845,7083,7233,7859,8853,9766,10201,11651,
chr11	14479048	14521404	NM_016451	0	-	14479369	14520474	0	22	381,156,90,146,120,145,180,228,121,161,97,146,147,108,120,138,93,115,170,230,148,250,	0,1029,2705,3683,7408,8779,11178,11833,16992,18282,19416,22066,23256,23487,25529,28864,30989,33062,36139,36707,41335,42106,
chr11	14526421	14665180	NM_148976	0	-	14526737	14632532	0	11	373,111,80,130,71,89,104,102,45,186,180,	0,2780,5996,8694,8941,9527,12766,13004,14121,106090,138579,
chr11	16760193	16779887	NM_014267	0	+	16760325	16776651	0	5	195,84,61,110,3470,	0,5954,9450,14138,16224,
chr11	16809028	17035961	NM_175058	0	-	16810633	17035948	0	23	1815,104,118,189,227,109,102,150,81,69,54,87,523,471,176,101,73,105,112,84,58,77,99,	0,2293,3316,3529,7006,7428,13492,14186,15490,15745,25631,28696,29318,38638,54065,63709,64801,67407,68321,83617,226507,226643,226834,
chr11	17095934	17099214	NM_001017	0	-	17095979	17099188	0	6	79,101,170,79,49,49,	0,709,1066,2780,3041,3231,
chr11	18416109	18429972	NM_005566	0	+	18418389	18428828	0	8	74,150,118,174,174,118,124,1309,	0,2256,4868,6274,8277,9131,10886,12554,
chr11	20385230	20405329	NM_006410	0	+	20385783	20404751	0	6	65,196,108,138,62,804,	0,552,3489,12895,18493,19295,
chr11	27360058	27384762	NM_030771	0	-	27360367	27384741	0	6	524,142,159,108,139,380,	0,2184,2880,11820,18891,24324,
chr11	32112619	32127316	NM_002901	0	+	32112742	32126018	0	6	377,194,179,61,200,1406,	0,6070,7276,9474,12207,13291,
chr11	32605376	32627810	NM_006360	0	+	32605433	32623945	0	11	99,133,139,124,95,84,100,82,144,61,3986,	0,3181,4763,5181,5716,10035,11083,12135,16858,17931,18448,
chr11	34460480	34493607	NM_001752	0	+	34460560	34492980	0	13	146,172,111,131,105,126,192,153,139,131,108,84,693,	0,10258,12054,13143,14156,14867,17077,17731,22317,25171,29354,32024,32434,
chr11	34903842	34937926	NM_015957	0	-	34904263	34937831	0	7	521,168,136,118,49,101,152,	0,1041,5997,6456,8208,12714,33932,
chr11	35160717	35253949	NM_001001389	0	+	35160850	35250880	0	17	200,166,134,69,231,126,114,117,129,132,102,90,204,63,72,79,3274,	0,37404,41103,47661,50664,58950,61911,62500,65341,66941,68934,70794,72075,75681,80145,82483,89958,
chr11	36293841	36310974	NM_014186	0	-	36296181	36310962	0	6	2481,104,35,140,126,63,	0,3845,4797,6185,8420,17070,
chr11	43380469	43516479	NM_018259	0	+	43380504	43515454	0	24	194,90,170,112,132,110,145,140,161,113,147,116,166,78,225,187,260,154,121,160,84,120,144,1157,	0,20313,30732,32545,32901,37789,38427,39054,40968,42526,45078,46594,46866,48218,48433,55670,84405,85136,89082,91162,92262,131319,133100,134853,
chr11	44117098	44266980	NM_207122	0	+	44129262	44265837	0	14	304,566,90,117,196,140,94,132,190,167,144,129,83,1282,	0,12134,13645,18636,29240,31267,34496,76062,102280,111244,136804,138566,140744,148600,
chr11	46764597	46867831	NM_001008938	0	-	46765572	46842782	0	44	1218,152,160,84,138,189,76,188,180,121,174,173,194,136,204,150,126,89,136,195,129,114,175,140,126,58,95,186,93,111,114,183,129,165,90,105,114,101,133,172,207,194,94,61,	0,1378,7226,7480,8070,8298,9587,10262,11840,15875,16221,17564,18952,19579,19928,20433,22083,24527,26915,27740,33207,34391,35091,35412,37146,37380,40226,41440,45633,47028,47422,52546,53764,54757,55035,58152,64983,66352,66694,67959,73151,75263,78128,103173,
chr11	47260852	47270365	NM_001610	0	-	47261666	47270340	0	11	948,176,107,83,133,90,99,153,87,96,139,	0,3421,3716,3937,5433,6003,6172,6380,8339,8736,9374,
chr11	47440319	47448024	NM_002804	0	-	47440385	47447830	0	12	177,82,146,97,149,144,138,63,105,126,84,269,	0,347,1495,1862,3805,4061,5277,5660,5838,6352,7098,7436,
chr11	47600625	47606114	NM_004551	0	+	47600643	47606033	0	7	85,66,98,150,126,120,249,	0,195,1451,1761,3014,3275,5240,
chr11	47638868	47664111	NM_014342	0	-	47640384	47664017	0	13	1603,76,68,48,94,60,52,58,63,27,107,85,181,	0,5384,8357,9763,11636,13238,13719,14337,17355,18228,21382,21650,25062,
chr11	47799634	47870096	NM_015231	0	-	47800656	47869972	0	36	1112,105,126,142,102,124,111,61,161,106,97,95,96,120,99,70,160,71,134,161,128,166,100,171,84,69,85,98,78,159,115,79,223,211,112,326,	0,2260,4990,6839,8370,10099,10418,13847,14703,19696,19895,20085,20285,23728,25355,26466,28070,28987,30313,33981,34219,34799,35233,37396,37863,39973,41291,43641,44004,57568,58804,59462,61760,62295,69765,70136,
chr11	57093462	57103366	NM_003146	0	-	57093880	57102595	0	17	490,187,89,171,130,46,139,73,222,129,104,231,191,106,186,173,163,	0,714,1437,1723,2308,4104,4302,4866,5679,6163,6394,6636,6970,7446,8474,9079,9741,
chr11	57295936	57298227	NM_012456	0	-	57296189	57297662	0	3	455,116,97,	0,1655,2194,
chr11	57480064	57508445	NM_015959	0	+	57480090	57507717	0	8	215,61,114,77,107,66,130,875,	0,25015,25320,25761,26071,26381,26538,27506,
chr11	57508962	57511018	NM_170746	0	+	57509067	57509689	0	4	227,146,131,684,	0,318,626,1372,
chr11	60618405	60623423	NM_004778	0	-	60620007	60621195	0	2	2799,82,	0,4936,
chr11	60658019	60674057	NM_014502	0	-	60658637	60673854	0	16	716,106,171,86,70,156,110,76,75,42,63,74,142,77,150,222,	0,7298,7553,7993,8314,8601,10034,10306,10747,10951,11855,12035,12192,12911,13164,15816,
chr11	60681629	60690915	NM_024092	0	+	60687165	60689637	0	4	111,245,103,1670,	0,5528,6728,7616,
chr11	60691931	60704631	NM_017870	0	+	60692105	60704379	0	11	274,215,219,332,150,199,144,203,277,192,1296,	0,2744,3181,4169,6050,7226,7524,9082,10028,10792,11404,
chr11	61066923	61100577	NM_001923	0	-	61067607	61100440	0	27	768,124,103,170,110,171,95,165,124,112,96,208,108,164,179,109,76,103,117,84,159,98,115,222,117,149,198,	0,1357,2805,3130,3594,4413,9531,10344,10843,12332,12537,14047,14410,14595,14856,16833,17040,22143,22844,23559,24527,26159,27327,29911,30506,32091,33456,
chr11	61100699	61116714	NM_015533	0	+	61102200	61113975	0	18	102,112,190,111,182,79,90,35,85,90,117,120,138,107,104,34,90,2892,	0,1392,4713,5838,6026,8208,8595,9233,9346,9527,10114,10628,10908,12032,12234,12484,12629,13123,
chr11	61116216	61129354	NM_153611	0	-	61117870	61124185	0	7	1678,157,155,209,199,96,150,	0,2246,4240,5039,7785,8988,12988,
chr11	61556420	61560071	NM_014206	0	-	61557266	61560030	0	4	287,137,110,44,	0,836,1544,3607,
chr11	61567100	61584475	NM_013402	0	-	61569882	61584401	0	12	2834,126,80,97,98,77,61,129,102,198,111,449,	0,3172,3403,3734,4041,5056,7035,11122,11345,12842,13614,16926,
chr11	61595771	61634826	NM_004265	0	+	61595862	61633161	0	12	298,111,198,102,126,61,77,98,97,80,126,1717,	0,9478,12034,12324,19859,28711,29154,34672,34982,35407,36852,37338,
chr11	61640997	61659017	NM_021727	0	-	61641285	61658853	0	12	340,126,80,97,98,77,61,123,102,198,111,377,	0,2325,2585,2833,3340,3985,4629,4986,5220,5786,6515,17643,
chr11	61717822	61731933	NM_004183	0	+	61719278	61731594	0	11	77,188,95,234,155,78,153,81,152,639,358,	0,1420,4756,5367,6493,7036,7795,9147,9541,11904,13753,
chr11	61731756	61735106	NM_002032	0	-	61732198	61734897	0	4	607,126,147,323,	0,702,1084,3027,
chr11	62201015	62314278	NM_024060	0	-	62201355	62303570	0	6	348,100,188,154,99,147,	0,58188,101459,102401,102925,113116,
chr11	62327067	62341363	NM_001404	0	-	62327150	62341314	0	10	242,125,173,205,130,144,143,64,159,61,	0,473,686,7210,7803,11369,11944,12242,12988,14235,
chr11	62382767	62389458	NM_012200	0	-	62383172	62389419	0	5	504,291,361,175,121,	0,1210,1691,5201,6570,
chr11	62392300	62414085	NM_198335	0	-	62393286	62414071	0	25	1096,101,113,114,75,77,65,244,102,97,144,80,127,236,154,181,97,88,70,66,180,128,109,105,52,	0,1236,1506,1742,2031,2219,2460,3940,4365,4759,4985,5368,5550,5772,6201,7736,8176,8355,8616,9481,9992,14154,14530,14798,21733,
chr11	62443971	62446545	NM_015853	0	-	62444189	62446395	0	8	506,117,52,192,70,107,54,209,	0,1018,1281,1427,1839,1995,2190,2365,
chr11	62457733	62473787	NM_032667	0	-	62457838	62472984	0	11	260,81,81,67,142,98,135,144,82,317,113,	0,350,525,813,1018,2114,2401,4306,12206,15039,15941,
chr11	62529051	62534182	NM_002696	0	+	62529120	62533979	0	8	81,110,160,51,66,72,34,217,	0,215,1287,3602,3760,4073,4663,4914,
chr11	62554873	62557872	NM_199337	0	+	62554903	62557519	0	5	126,188,135,79,515,	0,1621,1890,2199,2484,
chr11	62623580	62656332	NM_002394	0	+	62623741	62656165	0	12	273,93,93,429,174,92,69,59,181,144,84,530,	0,14636,15468,24910,25784,26799,28348,28523,29068,29356,32026,32222,
chr11	63448921	63527363	NM_201429	0	+	63449108	63525673	0	8	329,57,208,139,70,47,59,1736,	0,23401,68541,71057,71619,72212,74662,76706,
chr11	63742091	63744015	NM_004074	0	+	63742152	63743792	0	2	175,319,	0,1605,
chr11	63753324	63765892	NM_017670	0	+	63753928	63765018	0	7	662,62,99,119,85,195,1072,	0,2484,2801,10677,11004,11197,11496,
chr11	63953642	63972015	NM_006819	0	+	63953733	63971598	0	14	100,210,142,142,169,127,103,121,97,125,37,104,173,490,	0,6907,8018,8308,9474,11100,11322,11683,13769,13998,16705,16954,17279,17883,
chr11	64011950	64014415	NM_138689	0	-	64012225	64014145	0	4	344,33,84,528,	0,451,725,1937,
chr11	64037299	64052176	NM_004322	0	-	64037680	64051840	0	3	510,191,523,	0,1785,14354,
chr11	64053319	64056966	NM_020155	0	+	64053996	64056837	0	7	1034,50,226,150,129,119,352,	0,1117,1873,2217,2492,2755,3295,
chr11	64083931	64085031	NM_016404	0	-	64084332	64084998	0	4	509,90,102,111,	0,598,804,989,
chr11	64085592	64089283	NM_181651	0	+	64085687	64089163	0	5	266,135,39,62,226,	0,1613,2744,2886,3465,
chr11	64513869	64527446	NM_005609	0	-	64514130	64527370	0	20	411,67,135,208,142,59,148,102,115,164,147,93,144,83,112,132,104,79,102,319,	0,523,826,3978,4927,5199,5526,6005,6675,7121,7481,7855,8295,8875,9049,11381,11848,12039,12205,13258,
chr11	64552389	64570686	NM_004579	0	-	64557008	64570621	0	32	4707,56,71,87,69,178,104,59,118,61,80,85,42,89,106,34,39,44,59,79,108,82,63,132,73,43,48,56,65,91,58,161,	0,4812,4971,5270,5476,6991,7254,7446,11355,11575,11716,11891,12064,12186,12357,12583,12708,13876,14503,14687,15191,15393,15846,15982,16193,16661,16792,17148,17501,17645,17967,18136,
chr11	64781631	64789656	NM_001667	0	+	64781679	64789327	0	5	113,111,163,81,464,	0,4204,4411,6259,7561,
chr11	64794910	64808044	NM_013306	0	+	64795009	64807264	0	8	198,36,121,116,148,144,258,887,	0,4729,4992,7408,7620,8081,11133,12247,
chr11	64863685	64879334	NM_013265	0	+	64863722	64879059	0	10	265,130,147,220,718,216,219,122,88,536,	0,784,11367,11589,11983,13066,13491,14268,14480,15113,
chr11	64888101	64889606	NM_001997	0	-	64888152	64889285	0	5	177,56,145,83,45,	0,351,870,1109,1460,
chr11	64949398	64979477	NM_005186	0	+	64950172	64978757	0	22	86,268,70,119,134,169,84,86,75,161,176,12,212,40,66,58,65,69,79,117,59,747,	0,773,1200,1546,3989,4242,5287,6027,6486,6658,22755,23782,24535,24852,26127,26277,27395,27921,28090,28408,28886,29332,
chr11	65337947	65339359	NM_006396	0	+	65337962	65339205	0	4	34,152,85,498,	0,127,409,914,
chr11	65622143	65625651	NM_005507	0	-	65622806	65625570	0	4	776,77,308,84,	0,981,1262,3424,
chr11	65651210	65655942	NM_004214	0	-	65651444	65655889	0	10	304,98,87,64,109,134,101,127,199,138,	0,652,830,1195,1338,1790,2582,3860,4194,4594,
chr11	65686896	65689034	NM_006442	0	+	65686972	65688906	0	7	118,73,94,120,94,89,234,	0,354,522,917,1143,1458,1904,
chr11	65769973	65771620	NM_003860	0	+	65770721	65771243	0	3	68,139,524,	0,732,1123,
chr11	65819834	65836779	NM_006842	0	+	65819855	65836216	0	22	154,47,78,240,51,118,110,97,92,216,138,81,228,150,90,108,108,143,102,100,186,635,	0,309,663,2712,3171,4474,4902,5690,5950,6466,6837,7151,7418,8218,9322,9527,10645,11036,11264,15582,15784,16310,
chr11	66036109	66044963	NM_030981	0	+	66036150	66043709	0	6	55,73,96,96,132,1449,	0,3158,3518,3726,7165,7405,
chr11	66052050	66056614	NM_020470	0	-	66052107	66056456	0	8	204,94,156,58,79,105,212,189,	0,293,801,1121,3018,3232,3501,4375,
chr11	66202545	66206319	NM_016050	0	-	66203477	66206225	0	5	1038,160,94,96,217,	0,2029,2275,3089,3557,
chr11	66247904	66277128	NM_005700	0	+	66249671	66276722	0	18	32,275,90,138,75,94,131,131,59,195,113,93,63,125,121,180,163,579,	0,1762,4739,6106,6834,7480,10819,11060,11264,12282,12633,13107,14772,14931,15196,16864,24178,28645,
chr11	66303097	66313519	NM_207340	0	-	66306999	66313474	0	3	4198,278,326,	0,8077,10096,
chr11	66330934	66336077	NM_003793	0	-	66331403	66335957	0	13	544,59,91,65,120,81,97,146,114,76,219,99,333,	0,624,1094,1278,1423,2207,2367,2558,2827,3782,3980,4520,4810,
chr11	66824317	66839488	NM_014578	0	+	66824373	66839073	0	5	188,88,110,135,583,	0,9049,9891,13578,14588,
chr11	67165653	67169329	NM_001008709	0	-	67166005	67169253	0	7	463,135,224,105,231,165,131,	0,539,757,1378,2506,2885,3545,
chr11	67195964	67202872	NM_003952	0	+	67196016	67202640	0	15	130,41,121,69,148,58,101,91,91,108,63,78,108,113,413,	0,488,626,1033,2874,4106,4243,4458,4632,4846,5501,5704,5883,6088,6495,
chr11	67202980	67210947	NM_020441	0	-	67205846	67210099	0	11	2992,279,58,146,105,120,182,130,123,203,73,	0,3161,4276,4608,4825,5615,5823,6223,6456,6918,7894,
chr11	67229180	67236722	NM_025124	0	-	67232084	67236663	0	7	2987,54,45,77,90,65,233,	0,3093,3346,5602,5791,6318,7309,
chr11	67351282	67354124	NM_000852	0	+	67351314	67354048	0	7	33,36,107,88,104,108,265,	0,322,652,873,1326,2292,2577,
chr11	67374406	67380025	NM_007103	0	+	67374475	67379929	0	10	141,83,171,184,190,213,167,82,146,183,	0,1460,1616,2516,3445,4059,4467,4961,5184,5436,
chr11	67758570	67771567	NM_030930	0	-	67759016	67771513	0	12	758,119,274,183,18,106,94,133,162,154,142,150,	0,2576,4511,5502,6575,6593,7258,8072,8418,11921,12556,12847,
chr11	67798147	67804111	NM_002496	0	+	67799618	67804060	0	7	53,58,51,90,173,129,183,	0,1471,1605,2242,2430,5572,5781,
chr11	68452011	68458643	NM_015973	0	+	68452391	68458455	0	6	189,81,55,87,78,259,	0,380,1050,3470,4305,6373,
chr11	68522087	68609399	NM_001031847	0	-	68522283	68582942	0	19	232,93,114,153,135,165,117,106,189,196,88,108,78,138,102,172,140,154,157,	0,4949,5605,6915,8007,18645,20696,26020,27151,30195,38695,40184,42236,44598,49380,52847,57817,60714,87155,
chr11	68658745	68671300	NM_181514	0	-	68658798	68671278	0	7	118,104,53,164,86,58,110,	0,1612,2125,5237,6649,9270,12445,
chr11	70244634	70282681	NM_005231	0	+	70253403	70281268	0	18	86,97,87,74,130,111,55,111,111,111,111,56,70,149,90,178,72,1550,	0,6736,8769,8989,11302,16013,17134,18484,21217,21871,22941,24411,26803,30522,32662,34572,35118,36497,
chr11	71145456	71159477	NM_001360	0	-	71146420	71155998	0	9	1429,132,205,214,91,223,104,125,142,	0,3401,4468,6816,7852,9582,10444,13199,13879,
chr11	71820632	71823741	NM_014042	0	-	71820926	71822322	0	6	342,138,60,130,85,46,	0,501,957,1570,1825,3063,
chr11	71900752	71907343	NM_016724	0	+	71903217	71907221	0	6	51,66,176,189,136,403,	0,867,2457,5562,5903,6188,
chr11	73498918	73576178	NM_016055	0	+	73499016	73575415	0	8	119,53,38,89,170,103,90,838,	0,17153,20439,37834,56933,72033,75298,76422,
chr11	73685715	73693889	NM_003355	0	-	73686051	73689423	0	8	451,181,102,195,211,225,157,124,	0,820,1970,2152,3215,3582,6805,8050,
chr11	75110561	75117950	NM_001005	0	+	75110591	75115909	0	7	60,131,94,95,188,197,1293,	0,1176,2122,2834,4502,5154,6096,
chr11	75273297	75283856	NM_001235	0	+	75277394	75283128	0	5	67,656,99,233,1031,	0,4063,6478,6686,9528,
chr11	77325574	77348839	NM_001293	0	-	77330672	77348759	0	7	2166,90,174,108,102,137,205,	0,5076,7970,10433,11187,15233,23060,
chr11	77779342	77790908	NM_004549	0	-	77781032	77790790	0	3	1740,144,284,	0,4701,11282,
chr11	77811987	77850699	NM_001007027	0	-	77813939	77850634	0	14	254,75,73,98,140,140,121,104,127,68,110,194,79,160,	0,1932,3038,3414,5865,8500,11708,12944,13324,18240,20123,23079,26416,38552,
chr11	82533982	82611645	NM_199418	0	-	82535947	82611444	0	10	2182,188,165,170,158,182,102,141,63,369,	0,15446,16320,26108,26973,27383,30236,37036,61882,77294,
chr11	85339616	85347584	NM_018480	0	+	85339651	85347273	0	5	116,122,194,112,495,	0,3114,5513,7094,7473,
chr11	85359010	85367586	NM_032273	0	+	85361299	85367545	0	5	123,93,194,115,234,	0,2282,6096,7627,8342,
chr11	86013281	86056985	NM_016401	0	+	86013490	86056680	0	5	239,238,152,119,360,	0,4005,35139,42363,43344,
chr11	88053978	88070904	NM_148170	0	-	88059600	88070840	0	4	5633,85,146,236,	0,7301,14126,16690,
chr11	92877339	92931157	NM_152313	0	-	92881702	92930998	0	11	4671,170,170,99,228,85,96,89,91,124,214,	0,9934,18532,21744,23770,36623,37517,38632,40256,41517,53604,
chr11	102267064	102323496	NM_052932	0	-	102269597	102323354	0	5	2558,154,291,57,242,	0,5205,5582,52478,56190,
chr11	104813592	104839301	NM_033306	0	-	104815479	104825567	0	10	108,104,110,144,235,174,110,255,99,56,	0,1882,4217,5667,6677,8059,9030,11881,13731,25653,
chr11	104912052	104916051	NM_052889	0	-	104914252	104916024	0	4	394,63,267,34,	0,2157,3066,3965,
chr11	107661716	107729513	NM_017515	0	-	107663340	107729493	0	8	1810,155,53,157,160,128,176,130,	0,12010,13727,14368,15726,20676,24799,67667,
chr11	107992293	108018328	NM_000019	0	+	107992333	108018117	0	12	112,48,118,96,101,144,151,96,114,65,158,332,	0,10340,12253,12654,13575,17331,18498,20038,20870,22416,24635,25703,
chr11	108342845	108369111	NM_153705	0	-	108345553	108369093	0	8	2834,105,195,197,217,284,198,220,	0,5488,7182,9061,9887,14038,18851,26046,
chr11	111652918	111742305	NM_024740	0	-	111657120	111742206	0	16	4326,131,130,148,151,155,123,106,88,136,89,71,135,139,71,159,	0,27448,53969,55272,56053,58459,62405,71184,71453,75406,78351,82985,86406,88036,89156,89228,
chr11	111896131	111935128	NM_001931	0	+	111896196	111933259	0	14	344,102,125,154,127,188,154,68,93,108,116,163,137,1999,	0,790,3107,3384,7996,11865,13836,18058,19730,20455,25826,34495,35630,36998,
chr11	111955535	111957480	NM_012459	0	-	111956018	111957447	0	2	651,117,	0,1828,
chr11	111957596	111966518	NM_003002	0	+	111957631	111965694	0	4	87,117,145,990,	0,984,1994,7932,
chr11	112013982	112034817	NM_001562	0	-	112014318	112025776	0	6	558,134,135,12,87,189,	0,5343,6812,10332,11715,20646,
chr11	114310188	114321000	NM_015523	0	+	114310250	114320697	0	7	209,84,78,112,109,54,433,	0,1189,4389,5074,6512,8359,10379,
chr11	117156401	117186972	NM_138973	0	-	117160281	117186511	0	9	4122,172,150,102,135,63,85,89,722,	0,4802,5214,6026,7368,8185,9577,11187,29849,
chr11	118230314	118269926	NM_004788	0	+	118235795	118267155	0	20	75,162,174,113,153,181,203,192,334,121,305,133,188,101,114,175,181,148,158,2898,	0,5440,9031,9823,11914,12907,13486,13894,15296,16974,19846,21791,22989,25035,25232,26838,30125,31057,33138,36714,
chr11	118272320	118280562	NM_006476	0	+	118272380	118279813	0	3	112,161,848,	0,5331,7394,
chr11	118886427	118889053	NM_001028	0	-	118886554	118888994	0	5	41,99,184,96,62,	0,123,1644,2240,2564,
chr11	118894821	118901587	NM_001467	0	-	118895619	118900079	0	10	965,139,114,86,159,98,146,233,343,29,	0,1079,1855,2491,2825,3516,3615,4082,5110,6737,
chr11	118914898	118927916	NM_006389	0	-	118916304	118926872	0	26	1468,51,51,241,85,134,123,88,173,186,80,61,139,188,133,83,135,193,116,182,77,155,79,94,98,186,	0,1594,2230,2375,3547,3760,4061,4289,4527,4831,5369,5590,6848,7251,7632,7903,8108,8450,9934,10307,10797,10998,11306,11563,11883,12832,
chr11	118955590	118964259	NM_000190	0	+	118955743	118963993	0	14	186,54,73,50,56,78,78,76,114,39,120,54,87,440,	0,3374,3754,4201,4336,4802,5109,5309,6532,7244,7523,7877,8054,8229,
chr11	118967219	118972563	NM_001382	0	-	118967707	118972365	0	9	554,156,88,189,85,147,214,121,359,	0,632,954,1345,1893,3752,4120,4508,4985,
chr11	120081739	120101043	NM_178507	0	+	120081987	120099851	0	4	479,135,181,1467,	0,14630,15785,17837,
chr11	120207121	120360646	NM_015313	0	+	120207952	120355786	0	41	863,24,86,57,99,50,58,179,78,120,141,75,93,111,99,43,106,138,33,115,106,213,133,36,155,147,86,126,115,101,78,76,168,88,87,80,234,471,317,70,4871,	0,69705,71325,72981,84340,85390,87945,91656,93027,93299,95358,100895,103716,105294,105691,109009,109990,110535,111461,111821,112696,115099,120705,121308,121667,122761,124259,128824,130781,132875,136637,138147,138927,140248,140806,141034,141743,143547,144847,148025,148654,
chr11	124503008	124543635	NM_170601	0	-	124506846	124543604	0	10	4090,196,158,134,110,178,139,176,162,98,	0,5429,6597,14252,14953,16506,21542,27515,36247,40529,
chr11	124623022	124632186	NM_138961	0	-	124623541	124632050	0	7	835,127,123,156,202,179,206,	0,1087,1514,3080,3414,5222,8958,
chr11	125439372	125454578	NM_004879	0	+	125442423	125453578	0	12	97,112,146,61,67,125,120,112,112,59,15,1163,	0,2981,5786,6778,8027,8656,9472,10616,11734,12869,12928,14043,
chr11	125462746	125492965	NM_152713	0	+	125465810	125490705	0	18	67,123,61,122,146,91,107,165,181,156,92,156,189,117,103,189,116,2299,	0,3029,4207,9451,9951,11305,12777,13449,15257,16582,18576,19740,20137,21235,21472,25521,27159,27920,
chr11	126173954	126219900	NM_014026	0	+	126173975	126215508	0	6	222,175,146,114,111,4659,	0,2510,27345,34226,39247,41287,
chr11	126225906	126284533	NM_006278	0	+	126276050	126283942	0	11	291,76,73,81,98,61,96,190,144,144,678,	0,50084,50461,50931,51240,51562,52087,52295,53256,57493,57949,
chr11	129939788	130014700	NM_001642	0	+	129939872	130013343	0	18	189,174,124,113,197,209,168,131,75,159,129,100,153,36,86,75,156,1459,	0,39535,40644,50812,51720,52411,53718,56806,57872,59154,60144,63735,65669,67362,70504,71604,72025,73453,
chr11	134020007	134093861	NM_015261	0	-	134022838	134093820	0	35	2940,61,75,78,140,167,183,111,200,134,138,80,239,108,115,108,116,98,192,221,135,74,90,57,253,126,73,134,88,62,165,185,163,155,105,	0,3027,3176,6905,7815,8216,9779,11668,17883,18356,18804,26194,27106,28521,28709,30964,34524,34790,35222,42576,43903,44552,52703,53029,53541,53933,54786,56486,58750,59031,59199,60156,66822,70458,73749,
chr11	134118175	134123246	NM_199298	0	-	134118331	134122776	0	8	203,151,96,93,69,179,77,126,	0,527,885,1546,1993,2848,4558,4945,
chr11	134201767	134246218	NM_138342	0	+	134201955	134244952	0	20	274,198,69,96,109,93,82,71,85,138,81,107,141,72,79,88,112,117,773,370,	0,10880,12513,13160,15451,24427,27186,32454,35383,36770,37931,38419,39134,39547,39878,41847,42271,42728,43098,44081,
chr12	2904135	2914587	NM_002014	0	+	2904305	2912424	0	10	275,145,143,121,157,91,84,186,240,2271,	0,2168,2759,3736,4118,4880,5069,5422,6147,8181,
chr12	2966845	2986340	NM_202003	0	-	2967803	2983644	0	8	1984,176,70,129,192,152,549,255,	0,6640,7003,8713,10883,14416,16297,19240,
chr12	3186544	3395725	NM_006675	0	+	3310359	3392282	0	9	75,67,80,192,75,102,132,84,3515,	0,6274,123798,201042,201613,203003,203819,204355,205666,
chr12	4758279	4803483	NM_005002	0	+	4758292	4796274	0	11	62,171,98,92,142,103,68,77,96,67,7380,	0,5178,5711,8634,9922,13419,19343,20627,33091,36145,37824,
chr12	6309565	6347432	NM_001769	0	+	6309665	6346994	0	8	166,109,98,75,99,90,84,504,	0,25026,32232,33012,34829,35076,35792,37363,
chr12	6601051	6602428	NM_016497	0	-	6601436	6602302	0	3	582,111,205,	0,976,1172,
chr12	6603267	6641121	NM_014865	0	+	6604264	6640578	0	32	53,150,76,59,182,143,128,124,148,198,135,88,181,125,240,175,85,134,133,85,168,173,112,124,156,178,95,81,184,127,156,629,	0,974,15615,15973,16527,17008,20163,20362,20671,22726,23263,23494,23677,26884,27696,28726,29160,31481,31966,32185,32346,32789,33675,33866,34071,34577,34843,35411,35673,36589,36819,37225,
chr12	6643682	6647537	NM_002046	0	+	6643998	6647336	0	9	53,52,100,107,91,116,82,413,271,	0,293,1977,2167,2403,2584,2792,3067,3584,
chr12	6679247	6716545	NM_001273	0	-	6679841	6715539	0	40	612,164,196,133,109,138,72,130,98,166,145,134,89,87,181,176,238,125,118,132,142,174,122,138,201,192,97,132,206,204,240,179,136,128,242,119,216,122,178,80,	0,787,2992,7703,7947,8327,8764,10962,11209,11567,12055,12533,12766,12945,13116,17302,17630,18216,21384,21612,21834,22311,22614,23009,23334,24377,25252,25924,27812,28140,29691,30135,30452,30844,31207,31566,31878,32294,36192,37218,
chr12	6833211	6841030	NM_016319	0	+	6833822	6840205	0	8	107,205,76,89,203,106,152,865,	0,568,3880,4177,5201,6356,6623,6954,
chr12	6857157	6862082	NM_005439	0	-	6857960	6861500	0	9	556,213,160,129,54,36,130,78,35,	0,778,1856,2185,2721,3649,3933,4293,4890,
chr12	6875528	6880118	NM_002824	0	+	6875871	6879608	0	5	388,72,79,62,561,	0,3240,3558,3794,4029,
chr12	6961313	6975795	NM_003481	0	+	6961343	6975241	0	20	141,126,67,134,146,185,95,194,72,88,126,154,175,89,123,144,146,154,85,648,	0,3251,3605,3867,4155,4557,5479,6274,7320,8001,8216,8803,9293,10320,11036,11680,11900,12572,13014,13834,
chr12	6976694	6980112	NM_000365	0	+	6976730	6979547	0	7	151,124,85,133,86,88,684,	0,1333,1568,1727,2157,2518,2734,
chr12	7053184	7055165	NM_138425	0	+	7053284	7055085	0	3	152,177,232,	0,454,1749,
chr12	7085346	7125780	NM_005768	0	-	7086307	7125728	0	13	707,129,159,148,167,87,109,179,38,94,107,108,203,	0,949,1182,1413,2156,2418,3286,4819,5409,5625,6490,7246,40231,
chr12	7168021	7178335	NM_201442	0	+	7169216	7177955	0	12	160,166,208,178,126,200,154,116,79,129,75,1177,	0,1034,1757,2172,3549,4382,5099,5800,6321,6925,7738,9137,
chr12	10004967	10022458	NM_005127	0	-	10005898	10015170	0	5	1040,104,164,75,655,	0,2012,5105,10130,16836,
chr12	10756791	10766208	NM_018048	0	-	10758873	10766131	0	5	2182,83,111,59,171,	0,3661,5638,6429,9246,
chr12	10851687	10875922	NM_003651	0	-	10853886	10875710	0	10	566,100,175,98,207,123,90,34,64,474,	0,2165,2871,4962,10819,14122,16605,18999,19991,23761,
chr12	16035320	16056410	NM_007178	0	+	16035641	16055912	0	10	433,136,82,73,97,138,137,150,66,560,	0,1154,7541,8210,11660,12972,15495,17517,18560,20530,
chr12	16064265	16190315	NM_015954	0	+	16064317	16189680	0	9	83,98,148,96,135,129,113,150,692,	0,45604,46856,48497,51481,70976,121210,124900,125358,
chr12	16506350	16517344	NM_145764	0	+	16507186	16516975	0	4	51,148,95,616,	0,814,4188,10378,
chr12	21621843	21654603	NM_032941	0	-	21623127	21652504	0	16	1437,130,220,92,139,118,149,82,167,199,107,180,198,61,46,257,	0,2059,2518,4641,5931,6558,6766,8001,8893,14466,17569,21289,22609,30645,32260,32503,
chr12	21788275	21810789	NM_002300	0	-	21788475	21807605	0	8	368,124,118,174,174,118,135,105,	0,1729,3011,6610,8593,11557,19201,22409,
chr12	27058115	27090914	NM_018164	0	-	27058429	27089736	0	17	354,136,140,231,155,171,179,90,90,85,129,91,81,203,75,236,186,	0,1119,5995,8274,8791,9225,10819,12169,12461,17433,19172,20578,23022,23520,29373,31396,32613,
chr12	27124515	27167317	NM_016551	0	-	27126897	27167101	0	12	2645,163,98,153,81,87,178,172,121,151,155,307,	0,3913,4677,8201,8983,11190,18867,23654,25159,27943,31653,42495,
chr12	30781921	30848803	NM_006390	0	-	30783793	30848581	0	25	1970,117,204,206,221,96,98,126,67,126,161,166,90,117,77,100,135,85,95,90,157,159,157,82,306,	0,2907,5095,7994,10527,20149,23204,23979,27696,32153,33339,34501,36232,36741,37187,40195,41974,45002,45671,47510,51494,52671,55313,61508,66576,
chr12	42705887	42719896	NM_033114	0	-	42706868	42717904	0	8	1113,76,113,108,112,29,86,171,	0,1604,1788,5254,5701,10332,11933,13838,
chr12	44902057	45270247	NM_006159	0	-	44902716	45269652	0	21	710,225,177,194,141,96,123,126,129,103,92,103,129,83,73,97,174,151,129,86,171,	0,11730,13725,15016,24306,98894,102573,157209,195451,203017,206375,266472,267747,268767,268967,271388,271574,307711,366950,367540,368019,
chr12	48357329	48362661	NM_024056	0	+	48358019	48362012	0	8	87,215,64,160,141,50,54,746,	0,662,1735,2291,2542,3136,3661,4586,
chr12	48513146	48540187	NM_000289	0	+	48516557	48539491	0	23	43,93,74,78,190,166,45,109,96,93,126,65,64,150,71,88,153,165,62,112,100,106,841,	0,3403,10999,11952,13504,13951,14868,15357,15579,15927,18357,19921,20485,21358,21947,22376,22550,23418,24389,24682,25667,25846,26200,
chr12	49315749	49319275	NM_016594	0	-	49315766	49319211	0	6	235,71,34,88,66,193,	0,1815,2256,2594,3079,3333,
chr12	49329505	49351270	NM_001659	0	-	49332729	49334878	0	5	3386,125,111,241,178,	0,3932,4274,5225,21587,
chr12	49521564	49525178	NM_006082	0	-	49521740	49525083	0	4	1157,149,223,98,	0,1460,1718,3516,
chr12	49578577	49582863	NM_006009	0	-	49578792	49582762	0	4	1196,149,223,104,	0,1515,1816,4182,
chr12	49952084	49960222	NM_001012300	0	-	49952425	49960222	0	14	428,128,88,83,93,29,76,139,109,110,159,139,139,49,	0,541,912,1151,1427,1637,1993,4699,5136,6179,6435,7227,7775,8089,
chr12	50135339	50158717	NM_003217	0	+	50146276	50156679	0	10	55,86,109,121,49,98,80,101,76,2062,	0,10907,11416,14078,16670,16826,17126,17664,20147,21316,
chr12	50506018	50514236	NM_032901	0	+	50513826	50514000	0	2	66,418,	0,7800,
chr12	51632609	51637717	NM_014764	0	+	51632691	51636242	0	4	95,119,246,1604,	0,1517,2045,3504,
chr12	53290974	53298860	NM_002273	0	-	53291211	53298765	0	8	428,59,221,291,96,61,209,419,	0,1270,1488,2584,3397,3968,4673,7467,
chr12	53342654	53346685	NM_199187	0	+	53342957	53346626	0	8	68,418,83,157,165,126,224,180,	0,302,1457,1879,2610,2860,3248,3851,
chr12	53491450	53496124	NM_002178	0	+	53491501	53495951	0	4	385,146,120,296,	0,3045,3374,4378,
chr12	53689234	53693235	NM_145897	0	+	53689351	53693129	0	4	189,75,106,183,	0,2399,2594,3818,
chr12	53693478	53700961	NM_021640	0	+	53693521	53700933	0	7	259,113,160,153,123,182,212,	0,455,3339,6213,6503,6985,7271,
chr12	53701243	53715394	NM_015665	0	-	53701272	53715249	0	16	254,85,82,68,94,91,61,125,121,144,99,47,92,56,128,268,	0,385,592,822,975,1265,1500,1697,2141,6838,7291,7634,7875,8267,13105,13883,
chr12	53835517	53840422	NM_018457	0	+	53836498	53839843	0	4	59,39,383,624,	0,961,1657,4281,
chr12	53845885	53874946	NM_005016	0	+	53848584	53873226	0	15	275,144,24,33,117,132,129,87,93,42,73,39,56,170,1757,	0,2624,3245,3359,3783,7170,8913,10379,12658,13830,15119,15703,16675,19536,27304,
chr12	54058953	54069867	NM_005176	0	-	54059097	54066398	0	5	259,194,78,70,31,	0,3978,4701,7406,10883,
chr12	54718914	54745629	NM_016057	0	+	54718947	54744307	0	9	51,69,82,92,56,78,52,39,1370,	0,15416,17075,18094,20329,22636,22869,24489,25345,
chr12	56075519	56078394	NM_152637	0	+	56075538	56077833	0	2	517,798,	0,2077,
chr12	56109817	56113491	NM_001487	0	+	56109835	56113393	0	4	163,73,133,209,	0,899,3057,3465,
chr12	56119226	56122922	NM_001780	0	-	56119344	56122125	0	8	184,84,141,96,75,189,77,186,	0,370,678,1257,1447,1708,2833,3510,
chr12	56435701	56438481	NM_001029	0	+	56435950	56437938	0	4	252,178,131,579,	0,507,1445,2201,
chr12	56498342	56507694	NM_006191	0	+	56498521	56506672	0	13	267,129,106,70,93,64,79,79,134,95,128,54,1088,	0,2029,2431,2628,2962,4671,5298,5840,6000,6405,6623,6917,8264,
chr12	56510416	56511751	NM_021104	0	+	56510571	56511308	0	4	27,25,23,486,	0,142,556,849,
chr12	56521985	56538460	NM_015292	0	+	56522103	56537646	0	31	508,42,135,74,73,90,56,124,177,83,49,87,93,72,87,150,156,177,83,49,90,96,72,87,141,155,99,132,106,50,854,	0,2380,2589,2838,3042,3275,3547,4007,4219,4517,5215,5386,5579,5908,6140,8542,9016,9297,9630,9824,9981,10202,10566,10725,14083,14376,14633,14815,15026,15378,15621,
chr12	56546370	56551766	NM_002475	0	+	56547702	56551510	0	8	45,220,28,144,174,78,38,101,	0,1286,2226,2468,2832,4881,5111,5295,
chr12	56552142	56555363	NM_021019	0	+	56552185	56554438	0	7	46,28,144,174,78,45,193,	0,325,1228,1616,1884,2267,3028,
chr12	56618125	56623638	NM_024068	0	+	56618640	56622997	0	7	100,102,139,72,82,64,841,	0,492,1031,1282,1837,2014,4672,
chr12	56665482	56694114	NM_004077	0	-	56666867	56693985	0	11	1556,210,102,130,200,189,132,66,108,51,171,	0,1888,3078,3303,4297,10721,11161,12093,14217,14896,28461,
chr12	56703627	56709772	NM_014255	0	-	56704335	56709001	0	6	752,97,204,116,113,168,	0,1114,1367,5007,5286,5977,
chr12	56810146	56843210	NM_003920	0	-	56811499	56827954	0	29	1424,102,226,119,69,172,143,83,118,86,146,202,124,98,152,138,170,104,218,177,88,134,156,102,63,115,154,158,117,	0,1544,1771,4206,4450,4600,4988,5364,5536,5743,6484,6911,7221,7434,8399,8652,11873,12186,12520,13742,14518,15108,16006,16663,17018,17175,17410,17711,32947,
chr12	57031958	57039768	NM_001686	0	-	57032106	57039747	0	10	249,202,213,123,159,185,122,175,183,148,	0,931,1805,4283,4498,5228,5662,6606,6996,7662,
chr12	57057133	57082068	NM_006601	0	-	57058262	57081783	0	8	1149,25,63,90,99,70,114,287,	0,1426,2854,6925,8399,9390,9602,24648,
chr12	57106210	57119083	NM_005594	0	-	57106321	57118305	0	8	126,123,129,147,78,86,72,338,	0,359,635,1110,1935,2175,12025,12535,
chr12	57610576	57620232	NM_007224	0	+	57610752	57619530	0	2	233,1572,	0,8084,
chr12	57623493	57628718	NM_005412	0	+	57623561	57628144	0	12	101,198,80,201,82,123,140,166,100,156,108,702,	0,1092,1770,2002,2500,2742,2993,3469,3852,4038,4292,4523,
chr12	57866051	57873649	NM_032496	0	-	57866299	57873189	0	18	420,106,135,54,78,99,108,133,99,96,91,62,93,114,222,218,334,137,	0,1334,1773,2154,2357,2606,3022,3214,3564,3802,4095,4321,4602,4887,5190,6271,6822,7461,
chr12	57881850	57910435	NM_004990	0	+	57881873	57910364	0	21	132,91,79,135,76,173,107,117,204,202,75,171,96,118,214,132,105,187,72,93,218,	0,951,1199,1356,1828,2139,2470,10089,10352,12253,16157,23630,23940,24168,24683,26652,26886,27082,27852,28177,28367,
chr12	57923832	57941114	NM_006400	0	-	57924471	57940846	0	14	726,92,103,72,78,39,66,145,161,99,62,98,69,304,	0,1965,2163,2522,2683,2934,3188,3903,4242,5006,5434,5699,15978,16978,
chr12	58087737	58115340	NM_001017958	0	+	58087944	58114692	0	15	369,177,64,77,99,211,102,101,52,89,231,190,165,113,774,	0,795,1825,2007,2320,21805,22137,22457,22738,23915,24191,25038,26144,26451,26829,
chr12	58138821	58144002	NM_005981	0	+	58138937	58141073	0	6	179,168,81,132,114,3004,	0,706,1137,1550,1979,2177,
chr12	64798171	64844905	NM_007235	0	+	64803815	64841911	0	25	413,134,83,57,70,219,185,169,237,39,63,125,145,120,95,70,239,286,190,117,116,48,72,57,3021,	0,5570,10515,12306,13654,14484,15678,15961,16843,18613,18790,20207,20646,20946,21423,23659,25657,27146,29022,30115,30402,31235,34852,40683,43713,
chr12	65107228	65153186	NM_002076	0	-	65110520	65153056	0	14	3371,161,111,108,102,104,119,83,168,99,66,207,60,322,	0,6573,8146,9557,15507,23555,25932,27157,29692,31360,32210,34263,39249,45636,
chr12	65672462	65860687	NM_198080	0	+	65672548	65857102	0	6	183,109,78,29,98,3753,	0,48143,49843,90315,175045,184472,
chr12	69080757	69139589	NM_020401	0	+	69080845	69136242	0	28	96,92,87,116,145,104,128,49,72,89,79,114,91,77,60,146,49,70,119,39,151,113,103,161,126,114,168,3455,	0,1984,2555,3653,4990,9841,13748,15758,22260,23027,26752,28649,32363,32600,34140,34863,35126,38749,39521,40373,44132,44629,45659,46474,47730,48253,54835,55377,
chr12	69244954	69326951	NM_198320	0	-	69250216	69326617	0	9	5505,149,153,171,185,173,98,163,30,	0,7748,15721,18150,19040,20609,34617,81503,81967,
chr12	69979238	69995350	NM_006431	0	+	69979301	69995105	0	16	66,75,66,112,77,113,203,101,128,104,120,129,104,100,142,276,	0,811,1294,2046,2471,2691,4026,6600,7517,8051,11697,12179,12509,12863,14404,15836,
chr12	72079861	72098827	NM_018279	0	+	72080460	72094775	0	6	729,114,138,255,210,4216,	0,3509,10354,11198,12818,14750,
chr12	75874534	75897641	NM_006851	0	+	75874660	75892758	0	6	300,246,113,86,27,5038,	0,1079,9651,14822,17939,18069,
chr12	76430364	76478465	NM_004537	0	-	76442208	76467999	0	15	11880,51,30,123,20,146,140,72,129,81,142,103,86,37,119,	0,12615,13171,13946,16506,16620,17185,18434,19448,23213,23553,30786,32324,37618,47982,
chr12	77252488	77272799	NM_001321	0	-	77252731	77260040	0	6	320,94,130,169,113,82,	0,838,1575,4467,7440,20229,
chr12	91496405	91505271	NM_002345	0	-	91497941	91502756	0	3	1691,883,97,	0,5489,8769,
chr12	95365109	95397473	NM_018838	0	-	95365215	95397456	0	4	287,88,83,103,	0,22836,31405,32261,
chr12	96252729	96260831	NM_003095	0	+	96252851	96259849	0	4	125,126,65,1049,	0,2216,6372,7053,
chr12	96394530	96429365	NM_000895	0	-	96394766	96429297	0	19	354,105,83,96,55,71,104,145,112,71,24,141,73,53,105,69,121,131,227,	0,2207,3085,5561,8341,12435,12997,14102,14830,16291,16804,18010,18415,20332,21394,23726,26691,28302,34608,
chr12	98987463	99000144	NM_002635	0	+	98987756	98995306	0	8	55,161,122,180,182,173,111,4999,	0,289,2041,4170,4836,6269,7485,7682,
chr12	102091417	102122852	NM_020244	0	+	102091639	102122723	0	9	495,148,142,85,132,159,126,111,174,	0,16450,16864,19088,22483,25528,26082,28654,31261,
chr12	104324187	104341704	NM_003299	0	+	104324293	104341440	0	18	155,103,142,117,332,112,120,117,138,78,66,270,246,137,79,156,120,294,	0,1111,1867,2416,3546,7285,7930,9099,11000,11219,11422,12117,12664,13328,16208,16376,16901,17223,
chr12	104382760	104457955	NM_031302	0	-	104383185	104413426	0	12	595,113,167,113,85,118,172,93,47,135,394,229,	0,4409,5352,7752,8468,10414,14152,26030,30647,32374,60912,74966,
chr12	106631658	106641798	NM_006825	0	-	106632801	106641629	0	2	2469,652,	0,9488,
chr12	108079575	108106939	NM_007062	0	+	108079676	108105997	0	15	173,59,188,86,97,111,131,62,97,62,112,91,122,106,1052,	0,2649,2816,7015,7201,10675,11668,13574,17136,17886,18837,23127,23312,24606,26312,
chr12	110288749	110318346	NM_016433	0	-	110290359	110318179	0	5	1793,151,134,59,270,	0,4674,6581,7738,29327,
chr12	110719051	110788897	NM_170665	0	+	110719594	110784275	0	20	661,18,83,105,139,81,86,465,89,103,132,123,219,336,221,203,86,134,118,4892,	0,1357,1466,10773,15352,41745,45143,46306,51350,51934,52765,58034,58256,59412,60981,61985,63639,64002,64754,64954,
chr12	110890290	110906062	NM_016301	0	-	110890838	110906008	0	8	611,129,97,116,125,168,109,102,	0,1257,3100,3329,5024,7209,12620,15670,
chr12	112204736	112255335	NM_000690	0	+	112204786	112247379	0	13	164,105,141,80,112,129,114,103,185,165,158,115,7989,	0,14985,16225,18334,22890,23501,24373,25128,25665,31145,32973,36926,42610,
chr12	112451229	112461253	NM_006817	0	+	112451269	112460456	0	3	184,139,1300,	0,6330,8724,
chr12	112842992	112847418	NM_001024662	0	-	112843027	112846460	0	7	188,185,49,144,99,237,204,	0,664,1105,1558,3051,3231,4222,
chr12	112856701	112947722	NM_002834	0	+	112856915	112942568	0	16	228,123,195,193,117,114,97,80,159,132,155,68,152,113,102,4094,	0,27378,31420,34297,35666,37052,54046,58753,58959,63176,67577,69545,70126,83246,85797,86927,
chr12	113376278	113411056	NM_006187	0	+	113376335	113407778	0	16	234,283,176,239,154,345,283,176,251,145,174,286,176,239,148,3290,	0,3096,6002,8269,9472,10387,12219,22597,24178,24839,25761,27270,28944,29462,31134,31488,
chr12	113796391	113829434	NM_173542	0	+	113796405	113826431	0	12	304,94,159,101,215,98,161,96,72,153,163,3171,	0,10529,14062,15887,16206,22158,25518,26264,26625,28350,29157,29872,
chr12	118470496	118499016	NM_018639	0	-	118472000	118498853	0	9	1667,108,111,173,101,132,245,169,176,	0,2294,2522,3646,5596,10149,10441,19618,28344,
chr12	118573928	118583389	NM_002567	0	+	118574014	118582608	0	4	221,110,101,999,	0,1915,3327,8462,
chr12	120634501	120638914	NM_001002	0	-	120634575	120638586	0	8	236,141,186,147,88,176,102,29,	0,623,1855,2155,2419,2611,4031,4384,
chr12	120875915	120878533	NM_004373	0	+	120875929	120878340	0	3	117,143,277,	0,266,2341,
chr12	120899474	120907551	NM_003769	0	-	120899821	120907412	0	4	491,173,161,327,	0,2278,3955,7750,
chr12	120941081	120966961	NM_032314	0	-	120941586	120966944	0	7	607,112,89,107,222,150,219,	0,691,1616,6738,13288,18935,25661,
chr12	120972158	121015391	NM_014868	0	+	120972614	121014469	0	17	613,197,200,91,185,137,161,126,277,134,118,102,156,101,58,159,999,	0,12049,18143,20362,22926,23190,26370,28589,28991,29454,30716,31072,32469,36835,41275,41436,42234,
chr12	121124951	121139662	NM_014730	0	+	121125099	121134348	0	5	383,179,177,58,5544,	0,6942,7675,7946,9167,
chr12	121746047	121790214	NM_016237	0	-	121746282	121790143	0	17	447,163,148,108,122,75,136,182,90,82,191,102,67,193,110,80,278,	0,1456,10032,10256,11452,12140,18851,20071,22338,23102,27288,29046,33758,37594,38651,39557,43889,
chr12	122277432	122296765	NM_002150	0	-	122277633	122296729	0	14	312,117,123,72,163,78,104,90,83,43,105,63,27,39,	0,405,4183,7335,7525,9472,10160,15176,16797,17056,17801,18230,19160,19294,
chr12	123745522	123756403	NM_004642	0	-	123746282	123756165	0	4	828,127,98,293,	0,4220,6209,10588,
chr12	124069098	124083129	NM_006815	0	+	124069183	124081276	0	4	265,193,108,1978,	0,2195,5790,12053,
chr12	124104952	124118233	NM_001414	0	-	124106302	124118104	0	9	1515,126,76,69,113,117,137,102,142,	0,2230,4381,6019,6638,9763,9991,11939,13139,
chr12	124155659	124192944	NM_024809	0	+	124155787	124192260	0	18	210,108,77,196,101,200,127,142,66,135,78,81,112,107,157,126,89,794,	0,394,943,2502,8076,15723,16938,19420,21545,23729,24107,25302,25974,28591,33419,35613,35872,36491,
chr12	124196899	124246301	NM_012463	0	+	124197112	124242579	0	20	330,79,98,138,89,127,83,94,213,151,137,188,91,119,211,120,120,118,172,3828,	0,6270,9998,12301,13844,15430,21573,23178,24706,31432,31848,32244,32529,35254,36222,38757,39930,42067,44462,45574,
chr12	124457761	124499974	NM_152437	0	+	124496691	124497477	0	5	138,135,96,61,3882,	0,671,14828,38166,38331,
chr12	125261402	125348410	NM_005505	0	-	125267228	125348266	0	13	1730,129,147,52,74,119,167,116,96,204,142,158,270,	0,5826,9500,10549,18338,23267,30904,33317,35013,37345,38116,40693,86738,
chr12	131356610	131362223	NM_006325	0	+	131357138	131360471	0	7	61,46,85,126,188,171,1797,	0,518,770,937,2480,3546,3816,
chr12	133264172	133281571	NM_018663	0	+	133264256	133281273	0	5	206,114,163,120,367,	0,2676,8297,13663,17032,
chr13	21750796	21753220	NM_024026	0	+	21751055	21751364	0	2	60,2170,	0,254,
chr13	22066833	22178309	NM_152726	0	-	22067387	22178287	0	12	659,158,109,172,98,66,83,48,76,32,148,232,	0,2466,3357,10231,17309,21658,28550,29908,46607,46962,74102,111244,
chr13	24304327	24463539	NM_005932	0	-	24304486	24463459	0	19	257,74,122,120,75,110,205,78,154,53,61,49,157,183,64,87,89,174,269,	0,26356,29907,75761,79661,106051,107363,109460,111146,128671,132113,133952,139103,139824,144657,149079,151510,156144,158943,
chr13	24463006	24466242	NM_001014442	0	+	24465665	24466070	0	4	144,43,147,491,	0,1132,2517,2745,
chr13	24995068	25086916	NM_006437	0	-	24995256	25077914	0	34	384,133,100,1080,123,96,81,81,171,100,188,68,196,138,79,47,165,87,132,125,157,184,96,138,161,174,138,150,114,76,67,202,133,73,	0,5535,10446,13464,20915,21659,22719,25750,26085,28787,31475,32656,34086,35410,38113,38333,39041,48093,48963,54541,56770,57162,63722,65237,69737,71490,72665,73642,77185,78370,79385,80702,82714,91775,
chr13	25670275	25672704	NM_030979	0	+	25670336	25672232	0	1	2429	0
chr13	27825691	27830702	NM_000982	0	+	27827913	27830662	0	6	31,79,62,113,151,130,	0,2210,2665,3687,4629,4881,
chr13	29233266	29253096	NM_015932	0	+	29233321	29252239	0	6	58,98,61,102,94,925,	0,3280,5379,9343,13209,18905,
chr13	31030840	31040073	NM_002128	0	-	31035493	31037817	0	5	4830,175,146,164,141,	0,5834,6503,6827,9092,
chr13	37418967	37494375	NM_005905	0	-	37422812	37453826	0	6	3989,257,222,258,598,123,	0,8588,20706,27827,34447,75285,
chr13	37574922	37583751	NM_181503	0	+	37574942	37583436	0	11	37,37,64,74,46,106,46,97,121,107,431,	0,1487,1702,2148,3730,5134,5329,6189,7271,7943,8398,
chr13	45907605	45915318	NM_003295	0	-	45911520	45915204	0	6	3918,117,106,191,74,142,	0,5189,6026,6523,7241,7571,
chr13	46915873	46961635	NM_025113	0	-	46917519	46946610	0	15	1759,91,154,62,239,65,146,133,61,99,208,83,657,116,367,	0,3002,3708,7547,8374,14693,17747,19702,20799,21376,26303,26994,30202,36151,45395,
chr13	47345390	47371296	NM_001984	0	-	47345550	47365548	0	10	241,168,99,120,125,99,89,75,48,57,	0,6200,8679,10240,11411,12996,15765,20090,22141,25849,
chr13	48516790	48575462	NM_003850	0	-	48517505	48575405	0	11	790,89,121,143,162,139,129,163,100,181,147,	0,6284,6827,11484,11740,25939,30608,45885,46226,54187,58525,
chr13	48807341	48844490	NM_021999	0	+	48807496	48835360	0	6	272,129,207,111,151,9216,	0,20602,22971,24920,25591,27933,
chr13	76123885	76180156	NM_006002	0	+	76123956	76179948	0	9	113,12,129,157,86,48,76,59,292,	0,226,11003,16945,17477,19710,45165,55019,55979,
chr13	80055258	80130212	NM_019080	0	+	80055338	80125255	0	8	401,166,134,94,125,67,106,3562,	0,39686,52199,58558,62434,67204,69893,71392,
chr13	98605928	98676550	NM_002271	0	+	98628950	98674076	0	29	42,80,108,94,81,193,103,97,105,123,121,88,107,125,90,174,219,84,133,122,97,173,112,56,123,220,229,142,2561,	0,444,16048,23018,28828,31746,35387,36451,36758,39217,39430,43856,46864,48792,49009,49189,52455,54384,56206,56428,58571,60367,61855,62051,63054,64810,65906,67317,68061,
chr13	100153725	100216302	NM_004800	0	+	100153860	100215012	0	17	306,68,94,128,130,125,112,80,109,133,120,58,160,152,112,172,1358,	0,16142,18564,27995,35136,36267,37974,39242,40087,42391,45513,47693,50695,52832,54064,57891,61219,
chr13	102105025	102368796	NM_004791	0	+	102105184	102368004	0	11	257,218,147,123,141,141,147,117,147,114,884,	0,1208,115024,122749,126612,130540,145477,239909,254080,261762,262887,
chr13	103436630	103451326	NM_024089	0	-	103436844	103451020	0	10	232,108,90,210,238,173,78,206,206,488,	0,1951,3553,4731,6620,6977,9060,9320,12523,14208,
chr13	110801309	110959504	NM_001845	0	-	110802709	110959374	0	52	1482,173,115,178,213,99,129,72,73,134,186,51,99,81,127,140,90,99,153,90,168,114,151,98,105,93,169,192,71,84,96,165,36,85,42,54,45,51,27,87,42,36,63,84,27,54,63,45,45,90,60,214,	0,3371,6320,12229,13267,14500,15899,17269,18195,20666,21584,23757,24937,25483,25660,26255,27461,27663,27922,28879,29101,29960,30308,32329,34030,34221,37422,38175,43251,43867,46060,49504,51891,52475,54603,56390,56531,57702,57902,58440,59886,60429,61017,61166,62684,62906,63454,63611,64819,64963,93712,157981,
chr13	110959630	111165556	NM_001846	0	+	110960250	111164538	0	48	245,88,55,81,135,45,117,72,36,63,36,42,99,36,51,45,54,67,111,150,93,164,73,107,202,60,57,108,222,162,171,144,123,182,64,75,108,108,72,126,117,162,99,147,117,192,287,1276,	0,576,785,50188,117450,117669,121183,122601,123117,123261,125041,127117,128985,130718,131334,132505,138545,139514,142395,143021,150059,151487,154830,154994,158121,158719,159756,161933,165645,170719,172936,175232,177621,178371,182161,182427,183949,184786,185927,188058,194384,195837,196099,196563,196864,199131,200651,204650,
chr13	113951553	113977987	NM_005561	0	+	113951749	113976736	0	9	257,122,220,159,188,126,67,171,1391,	0,9246,12404,13470,22230,23106,24165,24318,25043,
chr14	21458138	21465194	NM_022734	0	+	21458161	21465049	0	14	98,154,135,82,82,74,95,71,108,69,51,84,185,251,	0,250,484,2144,2561,3138,3989,4563,4814,5185,5921,6229,6547,6805,
chr14	21558235	21566814	NM_016423	0	-	21558694	21561750	0	5	1064,132,1426,89,344,	0,1334,1788,3509,8235,
chr14	21677295	21737638	NM_004500	0	-	21679381	21702352	0	9	2170,161,114,158,48,76,277,26,182,	0,2269,2673,3823,21182,21860,24816,54174,60161,
chr14	21819635	21852178	NM_007192	0	-	21820831	21852086	0	26	1342,78,130,130,170,76,113,126,119,127,136,128,154,116,96,66,113,74,91,173,152,147,153,171,93,158,	0,2011,2226,2934,5720,6450,6838,8007,8938,9369,9601,10720,11317,11557,11756,11961,13350,13593,14962,16792,17727,18273,18859,20397,21861,32385,
chr14	23033806	23058130	NM_001344	0	-	23044002	23058063	0	3	231,175,278,	0,10152,24046,
chr14	23299095	23304246	NM_181307	0	+	23299121	23303487	0	4	54,61,68,866,	0,163,300,4285,
chr14	23340948	23350920	NM_014045	0	+	23341512	23346736	0	7	598,45,136,191,1018,130,4772,	0,998,1571,3315,3615,4949,5200,
chr14	23389737	23398585	NM_006109	0	-	23390112	23398570	0	17	528,65,117,94,110,176,123,59,78,162,164,50,113,135,86,119,125,	0,1647,1914,2213,2522,3479,3741,3950,4103,4350,5604,5977,6173,6997,7597,7968,8723,
chr14	23415436	23426299	NM_017815	0	-	23415733	23424363	0	10	481,69,131,146,97,135,132,143,77,167,	0,943,1373,1640,4086,5327,6100,6313,8872,10696,
chr14	23495064	23504109	NM_002797	0	-	23495297	23504090	0	3	520,307,217,	0,7512,8828,
chr14	23516269	23526747	NM_022478	0	-	23517188	23524942	0	14	314,1019,249,112,122,114,137,254,188,168,120,295,325,136,	0,400,1966,2566,2761,4909,5412,6435,7080,7445,7686,7998,8472,10342,
chr14	24547908	24584158	NM_006177	0	-	24550444	24552057	0	4	2869,408,226,228,	0,3768,5820,36022,
chr14	24563519	24569962	NM_001018073	0	+	24563614	24569514	0	7	124,246,185,204,188,163,759,	0,2581,3892,4164,4738,5247,5684,
chr14	24584493	24594451	NM_181357	0	+	24584803	24592518	0	15	108,184,73,128,65,101,147,55,69,58,186,154,153,107,2068,	0,258,1687,1981,2383,2770,3103,3465,3860,4274,4426,5553,6080,7686,7890,
chr14	24605366	24608176	NM_176783	0	+	24605471	24607853	0	10	144,33,63,111,46,98,69,68,55,494,	0,827,985,1163,1362,1542,1891,2038,2187,2316,
chr14	24612573	24615819	NM_002818	0	-	24612617	24615790	0	11	125,87,55,68,69,98,31,87,63,33,77,	0,220,610,827,1035,1693,1878,2014,2345,2843,3169,
chr14	24649424	24658022	NM_024658	0	-	24649647	24657993	0	30	354,70,105,133,209,126,51,194,106,58,78,116,112,121,114,114,130,109,110,54,165,84,102,66,180,130,42,80,87,98,	0,470,1294,1492,1736,2059,2573,2757,3031,3237,3371,3564,3779,4079,4431,4648,4964,5240,5642,5910,6068,6489,6659,6866,7181,7448,7997,8125,8333,8500,
chr14	24686062	24701573	NM_006156	0	-	24686332	24701473	0	4	367,83,48,118,	0,1276,1527,15393,
chr14	31343764	31359824	NM_004086	0	+	31344144	31358997	0	12	33,57,48,157,134,63,45,148,104,227,517,1003,	0,357,497,3013,4252,4864,5893,6028,9994,10835,11237,15057,
chr14	33408084	34273379	NM_022123	0	+	33408522	34270315	0	11	488,245,77,90,175,119,194,107,148,125,4440,	0,276303,428313,621242,737332,796335,835458,839587,855018,858578,860855,
chr14	35030298	35099354	NM_152233	0	-	35032327	35099322	0	14	2083,86,160,87,40,76,106,96,124,122,111,105,48,38,	0,6593,6761,14663,20468,25137,31952,36457,42255,44503,46937,48545,68814,69018,
chr14	35179587	35183023	NM_021914	0	-	35182070	35182882	0	4	2596,77,308,144,	0,2678,2872,3292,
chr14	35761587	35786699	NM_002791	0	+	35761682	35786512	0	7	171,95,82,156,179,95,245,	0,15612,16532,18358,20499,21979,24867,
chr14	39501122	39572439	NM_006364	0	-	39502442	39565322	0	20	1410,66,156,87,162,78,154,107,90,81,124,116,159,145,80,237,87,58,242,204,	0,7112,8813,10867,13244,16733,23224,29846,31405,32994,35254,42496,44016,53843,55010,59558,60622,61268,63979,71113,
chr14	50085247	50087344	NM_001001	0	-	50085501	50085822	0	2	611,65,	0,2032,
chr14	50234870	50253103	NM_014315	0	+	50235186	50249671	0	13	469,80,118,116,82,84,81,59,110,73,88,53,3556,	0,3441,6408,9686,10025,10258,11442,11595,12060,12550,14217,14389,14677,
chr14	51371934	51411201	NM_002863	0	-	51372109	51411121	0	20	340,67,135,208,142,59,148,102,115,164,147,93,144,83,112,132,104,79,102,323,	0,3054,3604,4678,6513,6761,6939,7812,9484,10119,10608,11425,11745,15324,15739,18752,26456,29890,32519,38944,
chr14	51706964	51724372	NM_030755	0	+	51707010	51721237	0	8	198,116,46,129,46,102,73,3314,	0,3609,5066,6845,9079,9221,9446,14094,
chr14	52456263	52477412	NM_016039	0	+	52456357	52471234	0	8	155,125,100,87,89,69,49,6333,	0,1771,4177,8948,10162,12252,14648,14816,
chr14	52471526	52535777	NM_007361	0	-	52472203	52535712	0	22	688,113,124,158,172,130,170,222,234,120,144,129,144,231,201,246,150,360,302,233,306,293,	0,928,1728,3001,6067,6745,9478,10245,14252,15250,22392,23913,24738,33938,35842,37296,37973,48770,49211,55315,63049,63958,
chr14	53106632	53162276	NM_014584	0	-	53110287	53162199	0	16	3716,134,87,70,247,93,27,12,47,121,74,77,39,84,120,191,	0,6239,6460,12324,13154,18002,18209,21378,23886,26460,31715,31880,38519,42410,43873,55453,
chr14	53173917	53195308	NM_002806	0	+	53173937	53194335	0	14	105,80,40,53,68,115,88,62,124,62,121,81,72,1092,	0,1109,1283,1564,3901,4210,6681,10881,11029,11777,13661,13910,16765,20299,
chr14	54863724	54886934	NM_005192	0	+	54863786	54886796	0	8	71,83,56,45,223,32,104,225,	0,2887,4517,11738,14477,18892,20841,22985,
chr14	55595969	55612141	NM_002306	0	+	55604091	55611989	0	6	49,22,324,89,166,308,	0,8118,8793,11023,13332,15864,
chr14	58467482	58618931	NM_001001872	0	-	58471453	58606076	0	8	4040,135,32,258,210,252,1425,139,	0,4283,11354,95959,130747,132325,137225,151310,
chr14	58666866	58702353	NM_018477	0	+	58666935	58701269	0	13	146,73,83,109,108,68,80,36,80,74,82,202,1266,	0,2706,7787,8850,11143,13482,15056,19545,23473,23634,30250,31917,34221,
chr14	58711560	58738722	NM_002788	0	+	58711638	58738613	0	11	99,83,124,102,74,73,66,47,68,65,154,	0,2907,7276,12902,13082,16105,18862,22631,25575,26091,27008,
chr14	60610836	60632116	NM_016029	0	-	60611683	60632027	0	7	895,216,123,240,107,153,222,	0,5234,5946,8820,9840,11881,21058,
chr14	64855070	64926743	NM_005956	0	+	64855145	64925021	0	28	116,85,60,54,137,101,137,112,128,98,174,137,47,108,75,103,77,141,69,112,140,42,101,178,108,153,94,267,	0,12440,22737,24119,27005,27286,29535,31461,36451,37377,37666,38984,41831,43179,43434,47216,50743,51773,53032,53701,53910,56340,59864,61092,65401,66370,69861,71406,
chr14	67804588	67826521	NM_015994	0	-	67805337	67826415	0	9	891,79,67,104,45,68,80,118,147,	0,2568,5500,7896,9537,11165,12739,15051,21786,
chr14	68086636	68118422	NM_001172	0	+	68086694	68117637	0	8	169,73,178,160,95,105,137,991,	0,974,22266,25723,26724,27001,28127,30795,
chr14	68113802	68141349	NM_006370	0	-	68118101	68141206	0	6	4396,62,174,192,59,258,	0,6351,9330,12645,15391,27289,
chr14	69846844	69865016	NM_004450	0	-	69847254	69864950	0	4	513,121,88,69,	0,6835,14697,18103,
chr14	69865408	69929107	NM_018375	0	+	69866086	69925310	0	7	774,109,198,69,86,135,4028,	0,25402,43377,54549,56120,57040,59671,
chr14	70346132	70499083	NM_001034852	0	+	70346395	70496975	0	12	362,166,113,100,48,57,81,193,83,106,245,2125,	0,72722,74004,96299,98502,113001,114984,131338,132069,133970,143787,150826,
chr14	70791797	70826400	NM_016468	0	-	70793049	70826304	0	4	1369,63,72,165,	0,4093,17577,34438,
chr14	74417004	74430373	NM_182476	0	+	74417035	74429702	0	12	194,135,59,124,131,108,63,108,203,116,167,701,	0,3133,5149,5503,7845,8669,8860,9113,10871,11153,11435,12668,
chr14	74429395	74485991	NM_001249	0	-	74433630	74454805	0	16	4322,116,57,141,102,62,80,89,36,76,144,80,287,60,107,39,	0,7317,9159,10191,11184,12231,13243,13631,14331,14606,20325,24121,25193,48398,53131,56557,
chr14	74486051	74532795	NM_025057	0	+	74486181	74531402	0	12	186,229,66,144,81,71,145,494,102,75,115,1405,	0,3567,9835,14679,21216,26711,28581,30353,36235,37557,37795,45339,
chr14	74523549	74551156	NM_005589	0	-	74527344	74551097	0	12	3900,99,180,182,190,122,303,79,162,75,63,107,	0,7975,8334,9858,10533,12013,14348,15049,15356,15690,18108,27500,
chr14	74946637	74960215	NM_006432	0	-	74946976	74959977	0	5	354,78,173,108,320,	0,767,4480,6394,13258,
chr14	75546055	75593751	NM_033116	0	-	75551266	75593624	0	22	5334,213,162,209,60,171,162,109,156,47,201,145,193,51,65,111,132,106,71,56,178,346,	0,7665,9127,11917,16019,17747,21639,22304,24489,26597,27149,27990,30332,30968,33986,34850,37842,39477,41157,41766,44693,47350,
chr14	75598171	75643315	NM_006827	0	-	75601587	75643282	0	5	3538,127,74,112,258,	0,4291,16195,20563,44886,
chr14	76116133	76127219	NM_007176	0	-	76117897	76123845	0	5	1844,119,91,164,102,	0,1980,5095,7579,10984,
chr14	78174445	78183941	NM_031210	0	+	78174454	78183904	0	4	106,59,108,103,	0,2735,7669,9393,
chr14	90863372	90874612	NM_006888	0	+	90863574	90871061	0	6	205,31,144,107,136,3580,	0,3036,4230,6833,7350,7660,
chr14	90990907	91282774	NM_001010854	0	-	91007711	91282639	0	20	17026,203,141,98,117,161,73,58,118,105,84,138,64,173,79,122,131,169,155,256,	0,53542,68922,86178,93365,119484,122387,128277,130429,132610,133740,151959,155908,164976,170936,205511,220228,256174,261610,291611,
chr14	92335754	92414046	NM_006329	0	-	92336567	92413573	0	11	975,196,127,123,120,117,123,255,52,55,490,	0,8076,11881,13543,17782,21810,25539,67536,71154,73496,77802,
chr14	93170154	93214972	NM_001008530	0	-	93170663	93199131	0	15	552,68,171,201,90,119,67,63,76,86,82,98,167,118,139,	0,830,2673,5862,7849,8027,8995,10013,10566,12326,13570,14937,28839,37252,44679,
chr14	96001386	96011051	NM_016417	0	+	96001426	96010462	0	2	335,768,	0,8897,
chr14	96968712	97033453	NM_032632	0	+	96968929	97031387	0	22	225,174,67,82,110,54,112,90,139,73,121,85,54,120,110,122,143,101,239,63,75,2162,	0,17679,18630,22934,25054,25577,29099,29955,30135,32115,33503,34600,39867,40398,41773,45421,50104,53471,53799,58273,60443,62579,
chr14	100800126	100842664	NM_173701	0	-	100801211	100835522	0	11	1247,141,174,113,101,183,120,109,214,172,68,	0,3272,8608,9485,12956,19897,20657,26764,27918,35297,42470,
chr14	102430909	102522780	NM_001376	0	+	102431028	102516900	0	78	375,88,174,256,187,272,228,1077,180,150,147,141,177,111,120,240,156,114,111,210,147,167,174,166,189,195,283,101,160,244,184,213,239,157,228,231,141,234,207,122,166,164,130,134,115,162,215,205,174,120,121,196,118,216,213,128,154,147,151,254,135,95,175,76,161,112,61,124,114,171,218,104,212,154,143,169,128,6009,	0,11139,14746,15146,15791,18446,18809,21114,22880,24130,26954,29611,30100,30413,30608,32462,35416,35713,36381,36572,36962,37964,38219,39945,40189,40469,41315,42435,43605,45270,45703,46167,47302,47741,50532,51283,51776,52193,52515,52810,53878,55320,58178,62001,62601,62810,63046,63364,64966,65246,65589,67699,68492,68696,69403,69752,71916,73887,74125,74428,74839,75065,75663,76025,77001,77440,77655,7…
chr14	102547078	102553381	NM_005348	0	-	102548048	102552715	0	11	1080,334,269,148,191,166,318,134,367,162,59,	0,1369,2292,2804,3051,3657,3939,4556,5016,5475,6244,
chr14	102814618	102829227	NM_032630	0	-	102814893	102829188	0	5	478,130,130,169,46,	0,1637,7486,11137,14563,
chr14	103986003	103989167	NM_001823	0	-	103986200	103988830	0	8	376,190,124,172,133,155,205,65,	0,455,802,1596,2151,2356,2634,3099,
chr14	104378624	104387866	NM_004894	0	-	104379002	104381526	0	4	407,24,124,60,	0,1673,2778,9182,
chr14	105219483	105225991	NM_006427	0	+	105219538	105225822	0	4	173,195,157,227,	0,2483,3457,6281,
chr14	105235685	105262080	NM_001014432	0	-	105236677	105258980	0	15	1072,103,88,215,129,126,69,66,132,148,112,129,125,84,260,	0,1396,3016,3529,3902,4106,4563,5589,5727,6303,7310,10739,23249,23778,26135,
chr14	105941157	105946499	NM_001312	0	+	105941199	105945990	0	8	85,95,58,141,69,95,58,577,	0,3445,3629,3910,4158,4304,4615,4765,
chr15	22892699	23006015	NM_014608	0	+	22925782	23003040	0	31	82,123,90,78,102,182,97,129,105,92,118,123,126,167,148,154,157,97,77,109,120,200,88,144,91,131,73,95,239,148,3140,	0,33077,33276,35429,35709,37014,40861,41048,43160,46475,48028,52340,54261,61510,62433,63738,65486,68093,69555,69740,71055,76463,87391,97357,98432,100325,105097,105724,106639,107396,110176,
chr15	25068754	25223870	NM_022807	0	+	25219600	25223591	0	13	243,108,74,114,96,151,146,152,112,153,139,126,317,	0,6190,62908,96403,138506,144324,150703,151750,152697,153269,154170,154585,154799,
chr15	25200039	25223870	NM_005678	0	+	25200195	25213184	0	10	170,96,151,146,152,112,153,139,126,317,	0,7221,13039,19418,20465,21412,21984,22885,23300,23514,
chr15	34376218	34394063	NM_020154	0	-	34376534	34394040	0	5	469,81,139,120,259,	0,4035,6299,11877,17586,
chr15	34517216	34522352	NM_016454	0	+	34517315	34521989	0	5	185,115,154,161,399,	0,520,2677,3413,4737,
chr15	34633916	34635362	NM_018648	0	-	34634168	34635274	0	2	393,142,	0,1304,
chr15	38746327	38779911	NM_173611	0	+	38746362	38776860	0	8	106,146,135,179,81,117,168,3456,	0,9905,11142,16100,19378,20055,27165,30128,
chr15	40327890	40331382	NM_003134	0	-	40328533	40331317	0	5	811,33,113,73,89,	0,1296,2592,3186,3403,
chr15	41523465	41574083	NM_007236	0	+	41523580	41571587	0	7	182,73,81,128,62,123,2550,	0,12399,25642,31488,39289,47499,48068,
chr15	41601470	41624789	NM_007280	0	-	41601951	41624759	0	5	577,82,123,67,352,	0,4000,10385,22642,22967,
chr15	41679550	41694694	NM_016013	0	-	41679641	41689257	0	5	241,75,186,654,353,	0,1095,7506,9134,14791,
chr15	41851409	41875787	NM_006293	0	+	41851455	41870474	0	19	170,184,101,171,87,116,178,146,145,130,101,96,81,93,122,110,160,137,5704,	0,1915,2327,3336,4972,5814,8148,9005,9666,10815,11028,11392,11826,12383,13231,13790,14096,14467,18674,
chr15	42787831	42825256	NM_003825	0	+	42804044	42823676	0	8	80,71,42,49,118,159,145,1646,	0,16199,17321,17765,19603,32628,34041,35779,
chr15	43425783	43477341	NM_024956	0	+	43426000	43476784	0	14	397,112,138,46,142,125,123,156,160,114,85,105,119,884,	0,671,1926,4988,12907,15169,15443,18204,21086,27095,36007,45021,47595,50674,
chr15	43663298	43701969	NM_014444	0	+	43663552	43697412	0	18	332,129,123,54,57,80,202,166,125,51,106,108,139,178,135,117,140,4570,	0,4997,5402,5913,6746,8983,12202,14690,15105,24006,24482,26113,26940,28943,30615,32582,33312,34101,
chr15	44038635	44065476	NM_005313	0	+	44038737	44063416	0	13	269,79,118,108,130,117,126,183,109,129,80,58,2174,	0,7386,10211,14986,16639,19012,19449,20290,22051,23080,23812,24085,24667,
chr15	44084517	44088277	NM_001018108	0	+	44084574	44085971	0	3	64,109,2370,	0,655,1390,
chr15	44092796	44096624	NM_016400	0	+	44092820	44094004	0	4	186,56,52,2716,	0,533,919,1112,
chr15	44580916	44707956	NM_177974	0	+	44581227	44705604	0	9	638,55,103,91,145,81,99,171,2423,	0,34246,39966,43269,49044,49518,90971,92087,124617,
chr15	45003714	45011075	NM_004048	0	+	45003744	45008540	0	4	97,279,28,1271,	0,3906,4812,6090,
chr15	45459411	45493314	NM_138356	0	-	45460144	45491272	0	8	920,120,172,141,207,142,349,390,	0,4669,4933,6362,8005,10951,31558,33513,
chr15	48623625	48635570	NM_001025248	0	+	48623712	48634275	0	7	367,139,92,45,75,71,1352,	0,839,2988,4617,9860,10086,10593,
chr15	48700502	48937985	NM_000138	0	-	48703186	48936966	0	66	3074,175,232,120,129,117,123,126,207,126,132,123,120,117,66,150,126,120,129,117,126,123,126,72,159,123,126,69,165,123,123,126,123,123,126,126,123,126,126,129,126,228,126,51,138,120,126,126,54,153,123,123,126,120,141,180,159,126,126,198,96,96,99,83,345,214,	0,4263,7230,12381,13252,13646,17063,17433,19261,20040,22365,24560,26288,28655,29016,29462,33415,36235,37070,38400,40462,44256,48331,51940,54776,55593,57262,57484,59632,60106,62328,64245,65949,66222,73349,75512,77068,78769,79006,79807,80062,81545,84155,85898,86817,87163,87794,88960,90679,95481,96719,100276,101738,105243,107081,107877,112353,117824,125774,129305,187977,191833,202422,204704,236300,2…
chr15	50474392	50528582	NM_003645	0	+	50474624	50528293	0	10	710,210,159,125,195,91,199,98,131,466,	0,15304,20291,23043,40769,43792,44784,46749,51672,53724,
chr15	50994464	51057903	NM_032802	0	-	50999996	51057730	0	15	5607,161,78,103,57,75,82,102,97,149,134,90,183,111,239,	0,17672,19856,22953,24053,28697,30335,33833,34376,37412,45227,45845,46420,47368,63200,
chr15	52407296	52472122	NM_006578	0	-	52414953	52472076	0	11	7669,167,97,49,92,144,133,77,42,137,158,	0,9373,10848,13096,18278,20513,26040,32359,34784,38840,64668,
chr15	52599480	52821247	NM_000259	0	-	52605892	52821003	0	41	6565,81,175,283,151,90,155,147,94,199,81,101,9,228,54,144,114,149,94,249,240,157,212,109,87,98,162,84,126,141,82,266,107,108,82,144,157,145,172,111,271,	0,6839,9764,11776,14075,16071,20568,23069,29179,32912,35833,39077,41534,43970,46321,46587,52684,57270,59747,62885,64840,68020,69063,72341,72538,75807,76877,80545,81954,84646,89032,89917,98003,100008,100775,103049,108861,118546,121114,125891,221496,
chr15	55647420	55700557	NM_004748	0	-	55651696	55681622	0	8	5722,122,252,202,77,115,69,513,	0,9965,16570,21726,23077,30377,34142,52624,
chr15	58881007	59041906	NM_001110	0	-	58889745	59041733	0	16	8833,127,221,109,184,151,184,164,184,93,150,101,159,119,151,228,	0,10789,21488,22190,22999,32662,38891,44387,51968,55077,57246,76288,90315,93387,128768,160671,
chr15	59930260	59949714	NM_004492	0	-	59931330	59944476	0	5	1096,127,105,121,110,	0,4074,12607,14144,19344,
chr15	60639349	60690185	NM_001002858	0	-	60639828	60690112	0	13	539,123,59,96,94,60,80,91,114,95,100,59,116,	0,1924,4042,4573,5232,7003,8768,9995,13790,17278,35191,38877,50720,
chr15	62939509	63136829	NM_015059	0	+	62939509	63132809	0	56	136,98,130,153,143,128,64,105,156,102,77,181,114,109,209,99,168,295,167,129,114,114,135,129,103,209,120,198,140,94,90,123,144,162,141,182,133,102,171,147,102,120,147,167,184,126,117,186,108,106,125,126,63,183,126,4149,	0,2773,4694,5851,8633,10460,26516,27906,39330,45529,47005,50377,51443,53795,54681,55455,59775,61191,64600,69020,70265,72456,75042,77665,79776,89567,90903,92037,93319,101040,103091,104994,106462,108221,114370,114961,116252,119010,123653,129453,133829,136460,145330,148816,149908,153057,153342,158289,162614,172205,173175,186193,188426,188580,191545,193171,
chr15	63440447	63449676	NM_015920	0	-	63446230	63449604	0	4	5812,111,109,78,	0,7372,8164,9151,
chr15	64364757	64386207	NM_001014812	0	-	64367716	64385967	0	4	470,46,165,364,	0,2933,16128,21086,
chr15	64443929	64449680	NM_024798	0	+	64443974	64446707	0	7	120,84,105,95,33,68,3095,	0,512,907,1514,1921,2204,2656,
chr15	64448013	64455354	NM_000942	0	-	64448221	64455185	0	5	331,185,94,114,304,	0,910,4289,6226,7037,
chr15	64656502	64673640	NM_014736	0	-	64658228	64673570	0	4	1772,163,81,116,	0,12439,16654,17022,
chr15	65255362	65282252	NM_016630	0	-	65255960	65275907	0	9	715,141,108,109,146,81,162,87,250,	0,2298,6229,7089,11577,13450,17839,20482,26640,
chr15	65822800	65870685	NM_016395	0	+	65822969	65868717	0	11	256,43,74,165,52,111,128,113,107,132,2045,	0,21213,24424,26276,28217,32311,33752,39628,41085,41772,45840,
chr15	66161828	66184324	NM_004663	0	+	66161923	66180178	0	5	135,196,194,81,4286,	0,7841,8271,10180,18210,
chr15	66790352	66797193	NM_000968	0	-	66791744	66797128	0	10	1638,121,84,157,130,125,139,107,172,68,	0,2041,2278,2934,3360,3773,4597,5043,5343,6773,
chr15	66797663	66842468	NM_017975	0	+	66797676	66839017	0	19	66,52,96,119,200,71,156,72,94,56,106,80,157,29,137,96,113,115,1780,	0,3515,8662,10200,13553,15264,15724,18351,21964,22531,23526,24168,26921,27659,30607,31842,34772,41265,43025,
chr15	68499329	68522066	NM_017882	0	-	68500477	68521922	0	7	1419,123,56,189,99,115,227,	0,2645,4271,4683,7298,11544,22510,
chr15	69745156	69748544	NM_001003	0	+	69745287	69747846	0	4	203,75,118,778,	0,829,2352,2610,
chr15	71433787	72075722	NM_024817	0	+	71433866	72069713	0	17	108,70,365,448,103,137,205,176,97,276,130,205,174,174,180,145,6152,	0,13414,73586,101200,115164,270238,519081,587100,589672,596283,603657,605389,606972,616453,623571,629615,635783,
chr15	72491369	72523531	NM_002654	0	-	72491990	72511438	0	11	728,182,167,153,151,271,187,132,92,167,75,	0,1445,3425,7699,8098,9592,10644,11318,18380,19915,32087,
chr15	72633264	72668355	NM_000520	0	-	72636417	72668313	0	14	3217,105,91,184,73,87,181,133,102,111,47,66,93,295,	0,4522,5311,5603,6762,7124,8155,9594,10209,12144,12767,14635,15601,34796,
chr15	73852354	73925730	NM_012428	0	-	73854250	73925556	0	9	1035,75,22,274,134,95,172,348,265,	0,1882,3222,10136,13648,27510,31952,37008,73111,
chr15	73976723	74006852	NM_001024736	0	+	73991980	74005297	0	10	78,133,339,315,339,297,135,42,36,1578,	0,15203,17872,18389,19276,19793,23956,25265,26752,28551,
chr15	74738317	74753529	NM_201265	0	-	74738430	74751208	0	11	251,123,168,50,134,58,85,83,120,213,81,	0,2501,3209,3649,3959,4825,5459,6319,10575,12707,15131,
chr15	75212132	75230414	NM_004255	0	-	75215997	75230355	0	5	651,123,122,117,159,	0,3856,6974,9324,18123,
chr15	75628403	75632614	NM_017828	0	+	75628430	75632346	0	8	30,72,66,40,120,81,177,309,	0,1999,2292,2583,2922,3201,3639,3902,
chr15	76507693	76603810	NM_000126	0	-	76508899	76603729	0	12	1245,81,66,83,69,102,111,100,83,82,147,120,	0,10496,15980,59059,68404,70284,71018,72493,77078,77266,80238,95997,
chr15	77224089	77246734	NM_002902	0	+	77224182	77241563	0	7	237,106,197,114,97,143,5324,	0,612,3777,12009,15672,16661,17321,
chr15	77333744	77363451	NM_005724	0	-	77339176	77363296	0	7	5525,84,153,102,75,192,218,	0,10982,11374,12775,14386,14661,29489,
chr15	78441703	78464283	NM_005530	0	+	78441745	78461347	0	11	69,63,84,115,188,134,103,65,85,153,3020,	0,5851,8186,10730,12219,12872,14145,14354,15630,16788,19560,
chr15	78575577	78591951	NM_025234	0	-	78575773	78588028	0	11	286,79,93,94,94,149,173,106,28,51,48,	0,2025,2805,5053,6383,6715,9380,9931,11710,12439,16326,
chr15	78832785	78844754	NM_002789	0	+	78834269	78841286	0	9	96,26,43,163,78,89,131,124,3623,	0,1461,1733,2039,3746,4425,5190,6131,8346,
chr15	79603453	79615182	NM_007364	0	+	79603591	79614556	0	3	306,249,863,	0,2645,10866,
chr15	83685180	83736004	NM_025238	0	-	83686818	83735903	0	8	1797,147,88,193,198,106,157,502,	0,2278,4246,13707,25299,33644,39960,50322,
chr15	85212774	85259370	NM_014300	0	-	85213249	85259306	0	6	526,58,120,150,110,115,	0,1181,11169,18081,21991,46481,
chr15	89010938	89024006	NM_022839	0	+	89010948	89021210	0	6	75,117,99,130,66,2904,	0,200,4919,7402,9281,10164,
chr15	89787209	89860490	NM_018193	0	+	89790878	89859690	0	37	55,103,73,131,157,58,42,124,86,127,93,137,181,88,131,71,115,123,69,102,177,122,165,167,86,117,52,128,69,94,188,54,60,69,96,108,863,	0,3650,14725,16734,17606,17842,19440,19924,20543,24420,29398,30189,32732,34708,37191,37786,39157,41117,46234,47634,48709,48963,49854,55821,56321,57347,59885,61136,61362,61626,62028,63497,63634,68925,70633,71303,72418,
chr15	90328125	90358084	NM_001150	0	-	90328579	90349814	0	21	607,82,141,168,111,92,148,56,134,77,173,66,66,144,114,155,127,140,143,837,81,	0,5565,6058,7265,7557,8140,12680,14365,14531,16216,16540,18344,18547,18752,18994,19358,19596,20183,20426,21075,29878,
chr15	90627210	90645786	NM_002168	0	-	90627497	90645622	0	11	375,93,98,113,152,137,144,161,166,92,279,	0,837,1022,1296,3133,3460,4380,4608,6500,7574,18297,
chr15	90773206	90777173	NM_006384	0	-	90773715	90777117	0	7	531,89,119,151,109,35,107,	0,959,1120,1382,2244,3694,3860,
chr15	90808903	90821107	NM_001033088	0	+	90808944	90815020	0	3	205,111,6688,	0,616,5516,
chr15	90931473	91045471	NM_003870	0	+	90931573	91043340	0	38	155,100,157,78,77,68,114,179,85,164,85,164,161,125,164,91,168,143,171,84,72,70,209,156,164,225,141,85,233,133,103,136,88,213,167,123,109,2245,	0,2532,37868,41347,45477,51090,52260,53264,55152,60331,61317,64533,64890,66186,67910,77759,78027,79208,84598,85473,85654,85822,86243,88421,88825,89423,93718,93955,95119,95978,97788,98712,99253,103091,104303,106471,108990,111753,
chr16	284819	316092	NM_032039	0	+	304412	315021	0	13	37,106,301,117,192,131,133,130,141,76,156,103,1283,	0,14728,19560,24662,25148,26563,27272,27603,28441,28879,29195,29793,29990,
chr16	416968	420538	NM_006428	0	-	417674	420218	0	6	814,87,135,153,295,40,	0,1359,1532,2099,2962,3530,
chr16	420788	431978	NM_021259	0	-	421986	431821	0	13	1495,117,147,179,137,124,91,320,269,128,208,178,278,	0,1822,3216,3432,3967,4344,4556,5347,5755,6248,6589,6882,10912,
chr16	447198	450754	NM_005009	0	+	447222	450342	0	5	115,134,102,113,536,	0,1791,2180,2428,3020,
chr16	730409	732801	NM_005861	0	+	730525	732489	0	7	275,199,166,88,57,117,438,	0,742,1028,1383,1610,1755,1954,
chr16	731669	734334	NM_001005920	0	-	732793	734319	0	9	1205,135,68,120,69,97,49,90,101,	0,1283,1497,1652,1860,2015,2191,2396,2564,
chr16	1399240	1401879	NM_001001410	0	-	1399437	1401805	0	6	369,64,177,194,220,186,	0,649,818,1567,2139,2453,
chr16	1821895	1823135	NM_023936	0	-	1822221	1823120	0	3	619,43,336,	0,709,904,
chr16	2009538	2011976	NM_004548	0	+	2009625	2011907	0	4	217,139,140,179,	0,1615,1959,2259,
chr16	2012058	2014827	NM_002952	0	-	2012098	2014626	0	7	213,160,174,108,90,180,20,	0,439,678,1091,2218,2391,2749,
chr16	2255454	2259454	NM_022372	0	+	2256086	2258878	0	9	59,184,52,163,76,153,125,164,695,	0,577,904,1043,1581,1739,2756,2996,3305,
chr16	2563952	2570219	NM_001694	0	+	2564104	2569746	0	3	231,184,678,	0,5266,5589,
chr16	2802638	2821413	NM_016333	0	+	2806365	2820868	0	15	209,273,108,165,78,63,33,51,93,199,6701,288,114,114,555,	0,3696,4834,5143,5832,6347,6502,6714,6931,7663,8923,16359,17714,17966,18220,
chr16	3072625	3073943	NM_017885	0	-	3072863	3073942	0	4	374,129,57,96,	0,608,849,1222,
chr16	3074035	3077751	NM_024339	0	+	3074327	3077658	0	13	331,116,65,104,38,49,72,103,50,63,111,135,174,	0,1673,1889,2028,2216,2330,2481,2644,2832,2976,3135,3331,3542,
chr16	3115403	3119820	NM_004221	0	+	3115812	3119356	0	7	92,43,39,60,27,60,830,	0,381,1974,2151,2581,2777,3587,
chr16	3708037	3767525	NM_016292	0	-	3708129	3767509	0	18	194,73,146,86,139,186,148,70,121,156,74,110,161,72,141,83,159,104,	0,756,3950,4845,5387,6237,7934,13685,14663,16302,17287,17999,19461,21682,27959,31018,32790,59384,
chr16	4846962	4852951	NM_024589	0	-	4847460	4852572	0	11	540,127,50,114,99,96,81,55,83,72,424,	0,752,976,1109,1607,2724,3536,4305,4541,5420,5565,
chr16	10622278	10674455	NM_001424	0	-	10626761	10641474	0	5	4671,147,91,138,50,	0,9506,15148,19118,52127,
chr16	11961984	12009813	NM_002094	0	-	11966975	12009577	0	15	5044,169,90,174,81,94,141,155,181,78,34,228,42,42,588,	0,7633,7958,9279,14887,17053,18343,18649,19442,22934,26826,28430,29712,29866,47241,
chr16	14927577	14990014	NM_014287	0	+	14927708	14989502	0	31	296,90,46,101,107,73,153,138,90,106,151,175,142,132,137,88,64,96,219,83,160,127,114,128,142,84,111,102,120,93,644,	0,4686,7641,10953,12856,15178,18709,19746,20216,23496,23784,29292,30864,31303,32834,34827,37900,38513,41315,41619,42638,42943,45000,46294,47823,48873,50651,53040,55375,61277,61793,
chr16	15131714	15149931	NM_173474	0	-	15131887	15149828	0	10	353,114,98,54,54,74,109,66,103,184,	0,716,2111,3210,3765,6476,9584,9997,10139,18033,
chr16	15489610	15507128	NM_173803	0	+	15489754	15501893	0	3	454,30,5339,	0,12070,12179,
chr16	18792616	18801656	NM_001030009	0	-	18794330	18800435	0	5	1808,86,80,138,25,	0,3443,6768,7686,9015,
chr16	19513014	19533420	NM_016641	0	-	19514791	19533286	0	6	1925,212,93,106,176,395,	0,3188,5994,9146,15321,20011,
chr16	19567024	19712485	NM_020314	0	+	19567051	19711798	0	31	44,100,168,123,25,77,129,85,60,97,48,94,78,123,47,112,117,54,81,63,86,81,64,99,78,115,140,166,119,147,786,	0,9148,13721,17416,19395,23349,25822,36087,45961,52475,53271,54619,60411,60983,70474,71991,72934,74064,77389,81891,84312,86693,89183,92081,94679,96273,113457,126522,135650,143799,144675,
chr16	21610897	21668792	NM_016025	0	+	21611054	21666753	0	5	322,191,210,185,2245,	0,13068,18288,25354,55650,
chr16	21964681	21994981	NM_003366	0	+	21964744	21994492	0	14	96,84,150,65,57,125,98,58,96,200,81,77,154,573,	0,3874,4056,5174,9099,9400,12047,15267,18164,18562,20535,22806,27186,29727,
chr16	23569047	23585710	NM_019116	0	+	23569063	23581911	0	7	41,330,209,66,106,83,3910,	0,223,1741,4479,4898,9260,12753,
chr16	23592334	23607637	NM_005003	0	-	23593604	23607611	0	5	160,100,88,123,194,	0,1262,4322,6183,15109,
chr16	25123062	25189549	NM_016309	0	+	25123204	25189344	0	11	255,92,122,77,62,103,121,102,92,98,228,	0,16733,20660,28429,39812,49360,52856,57370,58972,63195,66259,
chr16	28488599	28503623	NM_001042432	0	-	28488836	28503080	0	16	357,141,94,56,69,47,113,144,73,86,80,72,97,79,122,283,	0,458,4826,5048,5198,5347,6727,9068,9299,10177,10383,11312,12011,14203,14435,14741,
chr16	28834368	28848558	NM_017492	0	+	28834580	28848098	0	23	511,37,57,72,151,125,92,201,176,111,195,72,71,296,70,147,73,188,130,122,210,244,510,	0,2318,2576,2722,3192,3814,6353,6810,7567,7914,9157,9448,9769,10011,10391,11017,11295,11458,12010,12230,12501,12885,13680,
chr16	28853731	28857669	NM_003321	0	-	28854295	28857590	0	10	738,120,152,105,133,165,105,167,195,131,	0,1325,1539,1819,2008,2287,2540,2903,3501,3807,
chr16	28986098	28995864	NM_032038	0	+	28986472	28995620	0	12	615,66,137,152,67,146,156,190,66,99,172,339,	0,714,3130,4377,4627,6692,7123,7578,8079,8414,9008,9427,
chr16	29690500	29710020	NM_014298	0	+	29690518	29708732	0	4	31,536,132,1501,	0,15484,17816,18019,
chr16	29817849	29822485	NM_002383	0	+	29818022	29821552	0	5	365,851,64,172,1088,	0,449,1701,2041,3548,
chr16	29831714	29859360	NM_017458	0	+	29841870	29859310	0	15	117,201,196,124,132,95,237,282,245,198,387,117,127,189,278,	0,10080,10484,13339,13541,15310,16328,19784,21202,21521,24099,25469,25764,26803,27368,
chr16	29882479	29910871	NM_201575	0	-	29883019	29910340	0	17	570,97,118,192,192,195,197,139,201,164,169,186,202,140,300,132,610,	0,1028,1250,2081,2379,5597,6112,7128,8705,14427,16490,17381,24100,24562,25663,26694,27782,
chr16	29911808	29917377	NM_181718	0	+	29912292	29917218	0	3	1433,114,269,	0,4364,5300,
chr16	29973399	29984369	NM_194280	0	+	29974464	29982866	0	6	54,199,190,230,171,99,	0,1031,1321,5946,9329,10871,
chr16	30016834	30022348	NM_003586	0	-	30017506	30021543	0	11	818,97,82,164,60,127,110,75,80,275,125,	0,899,1082,1271,1517,1659,3482,3688,3964,4447,5389,
chr16	30077080	30083528	NM_184041	0	+	30078575	30081533	0	9	168,133,212,55,161,84,175,200,2091,	0,1474,1690,2886,3058,3546,3739,4070,4357,
chr16	30087314	30096697	NM_002720	0	+	30087698	30096383	0	9	101,161,52,51,102,174,127,190,444,	0,321,5265,6490,6752,7400,7661,8672,8939,
chr16	30128157	30134541	NM_001040056	0	-	30128157	30134530	0	7	167,132,115,117,190,183,181,	0,317,833,1210,1512,4987,6203,
chr16	30899115	30905398	NM_004765	0	-	30899185	30905265	0	6	196,86,162,109,79,225,	0,1065,4791,5045,5417,6058,
chr16	31102162	31106320	NM_206824	0	-	31102557	31106050	0	2	501,443,	0,3715,
chr16	31119706	31124112	NM_005881	0	+	31120544	31123586	0	12	94,372,69,111,48,120,99,74,129,90,159,671,	0,661,1125,1287,1691,1819,2015,2302,2705,2914,3483,3735,
chr16	31191430	31206192	NM_004960	0	+	31191535	31202759	0	15	118,25,152,145,188,241,35,33,104,130,102,124,101,148,3473,	0,2288,2403,3748,4099,4829,6692,8215,9013,9555,9930,10165,10632,10853,11289,
chr16	31494443	31502090	NM_003041	0	+	31494457	31501856	0	14	140,72,105,165,106,81,230,136,108,151,169,216,127,461,	0,1550,1696,2606,3047,4197,4407,4915,5260,5499,5757,6000,6981,7186,
chr16	46690043	46723090	NM_018206	0	-	46694383	46723045	0	17	4520,144,240,180,123,156,208,149,97,110,84,214,183,124,97,99,48,	0,5586,6111,6851,12798,15573,16133,18182,18432,20451,21183,22811,24539,25245,25947,27376,32999,
chr16	46736193	46782256	NM_182493	0	-	46741615	46782105	0	13	5482,133,153,129,71,142,110,94,106,461,433,91,628,	0,7257,8355,10366,18841,24954,26742,27312,28311,29926,35429,37775,45435,
chr16	47188301	47494974	NM_030790	0	-	47189629	47494956	0	18	1388,118,83,125,79,44,109,151,173,95,82,65,95,75,58,146,73,226,	0,4482,7359,8149,64477,83574,104241,106154,156849,159338,211397,221485,274413,297005,298342,299622,304712,306447,
chr16	47495241	47735434	NM_001031835	0	+	47497849	47733277	0	32	96,112,90,139,100,108,81,116,64,96,198,58,78,159,95,56,94,84,105,83,91,62,163,82,58,91,203,135,130,108,141,2295,	0,2551,36068,38425,41660,50334,54190,86102,118964,126337,127574,132169,132806,135042,149495,179704,180268,187202,187769,189213,189500,199175,199326,200388,202346,204611,207884,227710,232047,235050,237117,237898,
chr16	55513109	55540603	NM_004530	0	+	55513391	55539354	0	13	435,227,149,129,174,174,174,156,136,137,160,110,1353,	0,3711,4818,6101,6406,9345,10453,12603,13960,17728,19091,23581,26141,
chr16	55542983	55620578	NM_017839	0	+	55543093	55617010	0	14	281,140,218,113,61,59,35,55,83,126,154,99,136,3753,	0,16436,19305,20763,22842,23752,25371,28506,36663,40205,41877,65559,70037,73842,
chr16	56395363	56459457	NM_001144	0	-	56396820	56459239	0	14	1605,185,84,135,104,191,111,134,133,41,153,165,93,473,	0,2469,5992,7741,24467,27733,40281,41533,43457,43752,46512,47972,52800,63621,
chr16	56518256	56553936	NM_031885	0	-	56518672	56553774	0	17	523,149,113,138,132,130,172,145,140,136,87,105,78,63,126,228,279,	0,1245,12622,13398,14092,15433,16509,17008,17972,18328,21605,21775,25612,26514,26814,30108,35401,
chr16	56642495	56643409	NM_005953	0	+	56642567	56643266	0	3	100,66,235,	0,408,679,
chr16	56659692	56661024	NM_175617	0	+	56659763	56660883	0	3	99,66,233,	0,685,1099,
chr16	56764040	56884198	NM_014669	0	+	56782159	56878521	0	22	83,193,118,63,129,75,90,140,133,158,166,94,192,127,73,45,117,119,118,84,129,5788,	0,18105,28409,68347,75375,88535,91375,93578,98848,100399,101713,102166,103086,103999,104241,104605,106472,107479,108823,109392,111576,114370,
chr16	57496590	57505921	NM_032940	0	+	57496636	57505031	0	9	132,50,69,53,129,52,169,75,1035,	0,350,3274,3496,6486,7031,7282,7601,8296,
chr16	57662541	57699479	NM_201525	0	+	57684199	57697494	0	14	173,99,423,133,148,132,117,46,104,119,269,109,269,2116,	0,21623,22570,24573,25356,26769,27246,27596,27884,28743,30783,32138,33067,34822,
chr16	58035310	58055522	NM_024598	0	+	58035387	58054149	0	7	175,167,184,54,106,84,1478,	0,1072,8522,12866,15927,17565,18734,
chr16	58577056	58663730	NM_206999	0	-	58577288	58633241	0	31	751,131,178,78,111,117,180,141,231,79,287,125,147,202,151,152,123,120,241,128,171,111,127,169,204,55,69,99,108,276,99,	0,2208,3168,3519,4033,4413,6566,7979,8436,10629,12098,12631,13694,15320,17059,31456,31854,33310,35546,37480,38192,39640,39903,42185,43392,44048,44192,44627,45646,56083,86575,
chr16	58741034	58768220	NM_002080	0	-	58742074	58768132	0	10	1163,151,166,151,105,162,60,129,157,177,	0,2286,8883,9532,11065,11396,12065,15019,16615,27009,
chr16	66965967	66968305	NM_016062	0	-	66966105	66968267	0	5	236,46,126,78,182,	0,715,1549,1922,2156,
chr16	67261032	67263181	NM_014187	0	+	67261121	67263016	0	6	95,96,60,137,85,303,	0,706,1225,1365,1667,1846,
chr16	67471921	67515060	NM_004691	0	-	67472430	67514989	0	8	671,78,177,78,80,179,172,201,	0,774,952,1255,5080,6509,15525,42938,
chr16	67691414	67694163	NM_022914	0	-	67691508	67694123	0	12	173,92,377,87,97,152,35,45,77,94,134,139,	0,250,474,1043,1208,1416,1717,1863,2025,2190,2391,2610,
chr16	67880835	67906469	NM_005796	0	+	67899033	67904816	0	5	53,128,72,99,1767,	0,18169,21407,21568,23867,
chr16	67906954	67918400	NM_014329	0	+	67907164	67918051	0	29	292,157,112,100,190,148,105,110,84,96,103,181,73,92,188,122,154,434,105,153,37,178,156,116,166,187,220,164,542,	0,2893,3436,3821,4165,4457,4689,5114,5308,5484,5685,5905,6185,6360,6535,6798,7011,7505,8024,8213,8445,8616,8902,9160,9377,9627,9906,10516,10904,
chr16	69743303	69760463	NM_000903	0	-	69744878	69760342	0	6	1881,102,114,131,165,128,	0,3627,5563,8722,8969,17032,
chr16	70286296	70323412	NM_001605	0	-	70286623	70316666	0	21	513,114,87,120,114,109,185,207,114,179,145,125,151,109,146,145,192,146,189,165,89,	0,874,1320,1525,2227,3334,5639,6586,8650,9952,12564,13144,15265,15877,17224,17802,19387,24092,24572,30226,37027,
chr16	70514473	70557457	NM_015386	0	-	70514912	70557446	0	19	574,129,102,84,93,117,63,166,167,119,134,59,158,106,194,175,115,83,182,	0,788,1193,1521,2158,3282,9759,15695,16650,17366,20387,27835,28660,29345,31668,33764,37055,39078,42802,
chr16	72127745	72146811	NM_014003	0	+	72130056	72146396	0	27	205,342,188,105,148,119,77,156,162,108,113,138,187,186,141,111,117,108,113,209,155,156,135,126,96,122,500,	0,2292,2975,3830,4798,5080,5357,5885,6589,7239,7653,9227,9755,10099,10639,11180,11385,11670,12158,13493,13798,14380,14626,14953,15568,17109,18566,
chr16	74481337	74641012	NM_012201	0	-	74485953	74640992	0	27	4692,164,107,121,108,102,143,124,138,93,118,89,114,63,87,138,154,102,122,215,184,72,204,216,87,33,458,	0,5731,9209,10434,12242,14654,15048,15916,18236,20316,21506,22545,23733,24909,27106,29956,32801,35583,38356,43561,45517,47320,49001,56091,61399,84681,159217,
chr16	75600276	75611779	NM_007285	0	+	75600384	75611267	0	4	142,56,173,603,	0,473,1658,10900,
chr16	75661621	75681585	NM_005548	0	-	75661792	75681537	0	14	270,144,127,86,86,174,163,120,126,187,94,166,160,110,	0,845,1691,2699,3444,3692,3969,6449,7956,8188,8730,12460,13840,19854,
chr16	82660573	83834245	NM_001257	0	+	82660697	83828635	0	14	169,112,209,117,153,145,179,141,183,254,143,234,219,5618,	0,231393,405041,498416,590376,717893,859508,975485,1043821,1051239,1121139,1152999,1156285,1168054,
chr16	83841582	83853342	NM_001537	0	+	83841681	83843028	0	4	144,67,121,8317,	0,702,1327,3443,
chr16	84328483	84363450	NM_021197	0	+	84328577	84360546	0	7	238,193,84,141,42,74,523,	0,18083,23394,24553,29541,32004,34444,
chr16	84599203	84651684	NM_021149	0	-	84600450	84651520	0	4	1358,158,83,241,	0,24507,51903,52240,
chr16	85833300	85840674	NM_001861	0	+	85834811	85840480	0	5	58,74,168,132,331,	0,1510,5242,6038,7043,
chr16	87425941	87438380	NM_022818	0	+	87426033	87436703	0	4	132,56,107,1852,	0,6479,9839,10587,
chr16	87863628	87903113	NM_003486	0	-	87866575	87903028	0	10	3003,178,150,97,104,124,45,106,126,623,	0,4391,6475,7822,8691,9679,10406,11027,21701,38862,
chr16	88709696	88717461	NM_000101	0	-	88709760	88717421	0	6	283,82,84,75,70,98,	0,2827,3466,3812,4756,7667,
chr16	88875746	88878336	NM_000485	0	-	88876105	88878307	0	5	502,79,134,107,109,	0,731,1084,2211,2481,
chr16	88880141	88923355	NM_000512	0	-	88880846	88923285	0	14	792,118,122,103,137,104,140,125,67,144,103,75,124,190,	0,4273,8855,11033,12968,18264,21479,21991,22467,23888,27258,28163,28972,43024,
chr16	89627064	89633237	NM_000977	0	+	89627367	89629450	0	6	56,124,142,174,57,3946,	0,283,570,921,1678,2227,
chr16	89773541	89787306	NM_004913	0	-	89774268	89787269	0	15	821,105,100,209,130,425,86,88,53,63,112,163,93,76,136,	0,1293,1723,2093,2643,3452,4193,4748,4913,5326,5471,9328,9596,11893,13629,
chr17	289770	295731	NM_182705	0	-	292954	295731	0	2	3515,105,	0,5856,
chr17	1247568	1303516	NM_006761	0	-	1248740	1303404	0	6	1225,137,207,107,200,176,	0,9936,16817,17627,20584,55772,
chr17	1367479	1394973	NM_033375	0	-	1369019	1387567	0	32	1567,100,98,71,136,56,94,84,160,85,69,77,114,118,106,81,47,95,92,81,106,83,120,72,114,99,180,81,199,116,156,80,	0,3056,3294,3654,3802,4067,4217,5345,5989,6249,6435,6885,7037,7721,7937,10424,10626,10752,13319,13705,13901,14224,14430,15245,15406,16341,16520,18292,18675,19424,19962,27414,
chr17	1553922	1588161	NM_006445	0	-	1554095	1587865	0	43	328,203,140,141,142,240,194,174,114,129,238,192,161,147,130,170,136,180,248,117,211,147,239,188,193,127,164,207,197,130,135,120,190,120,191,106,126,213,219,165,169,111,88,	0,479,785,1019,2913,3148,4721,5763,6019,7624,7897,8728,9212,9803,10069,10364,10642,10982,11277,22452,22728,23117,23813,24523,24991,25299,25578,25876,26347,26936,27889,28133,28388,28662,28980,30097,30300,30849,31191,31500,32904,33843,34151,
chr17	1733298	1803376	NM_002945	0	+	1733387	1800469	0	17	122,51,79,109,89,93,133,103,69,193,140,149,133,177,108,87,3012,	0,12798,13915,14573,23096,42429,45656,47207,48988,49210,49555,50538,53807,58670,61828,65004,67066,
chr17	3566188	3571872	NM_014604	0	-	3567041	3571820	0	4	991,78,120,91,	0,1300,1784,5593,
chr17	3576520	3599449	NM_002561	0	-	3577161	3599299	0	12	651,195,83,94,134,139,81,97,76,72,151,287,	0,6363,8669,14785,15399,16265,16843,17200,17378,17729,18417,22642,
chr17	4699458	4701790	NM_002798	0	+	4699489	4701717	0	6	133,68,132,130,145,216,	0,564,1274,1518,1845,2116,
chr17	4710446	4726725	NM_002663	0	+	4711067	4726159	0	25	74,110,131,143,106,66,59,93,153,150,84,79,111,171,127,119,114,105,89,114,50,135,154,115,791,	0,620,832,1122,1948,2146,2341,2539,2725,3650,7266,7481,8324,8612,9468,9785,9994,10850,11145,11342,11622,11932,12277,14641,15488,
chr17	4840425	4843341	NM_003562	0	-	4841035	4843205	0	8	766,52,100,91,91,207,153,231,	0,892,1023,1208,1381,1638,1929,2685,
chr17	4843562	4848517	NM_015528	0	+	4844204	4848311	0	10	93,507,81,126,88,91,106,94,81,508,	0,219,809,2073,2309,2583,2911,3158,4290,4447,
chr17	4848946	4851825	NM_005022	0	-	4849194	4851689	0	3	346,193,268,	0,976,2611,
chr17	4901244	4931696	NM_006612	0	+	4903541	4927446	0	23	207,121,133,77,180,66,179,112,78,66,76,79,146,170,80,76,80,95,84,187,73,618,4934,	0,1900,2270,2822,3272,4109,4514,4781,5662,5901,6048,6617,6905,8965,9313,9517,15703,16793,22046,22542,22856,24142,25518,
chr17	5288152	5322982	NM_002532	0	-	5289525	5322970	0	17	1437,119,127,81,66,126,159,102,91,99,148,187,177,87,126,170,309,	0,1875,2151,2553,2772,2946,3969,6728,10058,14719,19266,20224,23900,25870,29176,31680,34521,
chr17	5336096	5342475	NM_001212	0	-	5336334	5342393	0	6	388,123,99,94,151,314,	0,516,892,2096,5346,6065,
chr17	6544379	6547861	NM_032731	0	+	6544402	6546339	0	4	168,82,76,1591,	0,693,1189,1891,
chr17	6915735	6917852	NM_001004333	0	+	6915885	6917605	0	3	345,77,389,	0,1249,1728,
chr17	6918100	6920839	NM_174893	0	+	6918176	6920584	0	6	97,95,102,191,105,260,	0,280,992,1713,2128,2479,
chr17	7143326	7145768	NM_007278	0	-	7144172	7145649	0	4	912,119,79,209,	0,1334,1593,2233,
chr17	7210946	7215782	NM_001970	0	+	7212954	7214959	0	6	125,186,105,132,74,642,	0,1987,3390,3722,3950,4194,
chr17	7215979	7218679	NM_004489	0	-	7216074	7218371	0	11	179,96,80,90,154,83,80,113,110,161,30,	0,368,551,719,907,1245,1419,1630,1827,2298,2670,
chr17	7306294	7307416	NM_152766	0	-	7306384	7307403	0	4	234,81,32,98,	0,334,682,1024,
chr17	7387684	7417931	NM_000937	0	+	7388083	7417496	0	29	492,133,137,174,282,162,221,133,125,211,210,169,95,204,223,184,172,106,206,225,247,101,105,183,204,187,114,150,1592,	0,11575,11844,12074,12398,12990,13284,13712,14673,14915,16273,16574,16923,17160,17534,18152,18755,19019,19220,23885,24578,25166,26849,27040,27445,27792,28111,28408,28655,
chr17	7476142	7482324	NM_001416	0	+	7476159	7481804	0	11	40,49,133,140,169,110,144,138,90,80,665,	0,1435,1721,2294,3699,4231,4519,4744,5002,5340,5517,
chr17	7482955	7485429	NM_001251	0	+	7482995	7484829	0	6	89,518,120,73,171,734,	0,172,828,1073,1258,1740,
chr17	7487169	7491527	NM_004870	0	+	7487180	7490869	0	7	114,66,133,86,119,111,784,	0,1880,2094,2840,3047,3309,3574,
chr17	7571719	7590868	NM_000546	0	-	7572926	7579912	0	11	1289,107,74,137,110,113,184,279,22,102,174,	0,2207,5133,5299,5779,6457,6651,7592,7980,8119,18975,
chr17	7759998	7761209	NM_032356	0	-	7760048	7760741	0	2	163,877,	0,334,
chr17	7792106	7816073	NM_005852	0	+	7792318	7814903	0	39	312,113,171,125,284,131,151,194,234,204,212,132,100,192,201,138,122,174,142,132,118,125,232,167,178,66,86,134,145,163,122,136,126,109,133,196,164,127,1292,	0,875,1782,2151,4497,5016,5326,5626,6128,6550,8294,9182,9707,10222,10554,11107,11501,11769,12063,12455,13821,14148,14483,15036,15653,16311,16832,17067,17764,18080,18337,18564,19105,19613,19908,20354,21639,22058,22675,
chr17	7833666	7835264	NM_021210	0	-	7833923	7835147	0	4	386,139,71,216,	0,662,1157,1382,
chr17	8075774	8079698	NM_183065	0	-	8077520	8079604	0	5	1816,97,101,68,181,	0,2063,3300,3502,3743,
chr17	8280833	8286511	NM_000987	0	-	8280881	8285628	0	4	177,141,173,37,	0,2280,4627,5641,
chr17	15932470	16118848	NM_006311	0	-	15935609	16097883	0	46	3327,180,222,54,143,144,224,158,129,494,166,120,150,210,228,361,257,84,141,169,101,102,121,161,196,130,508,127,140,63,218,125,102,55,179,91,173,67,53,57,114,183,193,134,178,173,	0,5608,10276,11284,17794,19688,28357,28750,29314,32244,32948,34911,35713,36328,38737,41008,42252,42988,44272,46377,50807,51251,51450,57125,62706,69210,72093,79629,88731,90266,91895,96925,108154,109001,109851,114449,117219,120294,122789,124182,129603,135822,142646,157397,165305,186205,
chr17	16245850	16256783	NM_181716	0	-	16246130	16256750	0	5	405,115,70,99,443,	0,2060,6079,7394,10490,
chr17	16284404	16286054	NM_018955	0	+	16285221	16285911	0	2	94,839,	0,811,
chr17	17149929	17184560	NM_003653	0	-	17150411	17184500	0	12	536,81,114,87,174,141,180,93,50,113,130,115,	0,864,2310,8243,13685,15350,18186,21269,24142,24280,29419,34516,
chr17	18128948	18148188	NM_004140	0	+	18128996	18146135	0	23	129,98,82,131,159,163,136,55,155,224,68,154,105,293,148,154,296,265,115,113,121,80,967,	0,4306,6860,7037,8143,8378,8638,9014,9204,9454,9835,10972,11200,11846,12432,12821,14943,15816,16250,16531,16873,17108,18273,
chr17	18148130	18162052	NM_002018	0	-	18148451	18162004	0	30	456,66,106,107,129,61,155,235,140,189,192,105,172,84,75,83,180,213,137,148,85,158,176,104,162,86,81,72,111,111,	0,537,738,927,1117,1345,1491,1777,2096,2352,2840,3112,3733,3983,4310,4509,6021,6448,6863,7182,7655,8484,8727,9262,9704,9952,10366,11709,12092,13811,
chr17	19437166	19482347	NM_018242	0	+	19437252	19480866	0	17	221,102,69,149,43,45,98,98,114,68,109,76,70,133,95,82,1708,	0,8539,12581,14131,15781,17570,21358,21739,21942,22141,26334,26564,32936,33242,37624,38926,43473,
chr17	19552063	19580909	NM_000382	0	+	19552284	19578885	0	10	374,232,86,209,118,142,167,100,236,2039,	0,2796,3796,7615,8994,12376,14582,16197,22970,26807,
chr17	19641301	19651611	NM_000691	0	-	19641533	19648442	0	11	247,131,100,167,142,118,209,86,232,167,40,	0,334,1007,1519,2347,3104,4015,4556,5243,6979,10270,
chr17	26673658	26684550	NM_015584	0	-	26675142	26684473	0	12	1599,80,126,27,137,108,76,97,98,82,77,160,	0,2450,3805,4133,5031,6279,6608,7062,7855,9162,10655,10732,
chr17	26880404	26898542	NM_033198	0	-	26881237	26898514	0	12	1109,211,101,146,115,143,208,92,90,112,140,62,	0,1464,2779,3440,5089,6662,8035,10044,10431,17465,17662,18076,
chr17	26900137	26903913	NM_005165	0	-	26900543	26902550	0	9	502,200,175,84,161,55,212,124,95,	0,615,947,1374,1576,1832,2003,2301,3681,
chr17	26941463	26972176	NM_014680	0	-	26942081	26972074	0	39	801,135,102,131,136,111,87,181,122,156,122,183,100,207,158,295,203,100,191,221,119,203,192,1093,206,259,164,119,146,68,125,124,190,61,119,148,50,130,170,	0,1218,1650,1933,2172,2443,2786,4345,5208,5414,6063,6542,6953,9314,9787,13819,17033,17374,17603,18496,18837,19103,19449,20071,22519,23390,23806,24078,24869,25129,25455,26114,27443,27829,28423,28718,29164,29612,30543,
chr17	27041301	27044886	NM_031934	0	-	27041660	27044284	0	10	427,108,91,82,52,65,102,66,92,656,	0,509,748,911,1172,1357,1516,1709,2619,2929,
chr17	27206356	27224751	NM_004475	0	-	27207578	27224592	0	11	1261,150,184,215,120,114,119,124,91,82,208,	0,1374,1853,2475,2779,2998,3234,3769,4886,9606,18187,
chr17	28705944	28797007	NM_001304	0	+	28705998	28791832	0	21	800,248,143,170,350,192,168,110,103,143,170,330,196,136,132,96,65,132,186,100,5402,	0,6062,41914,42737,43747,44579,48464,52845,60048,63381,64875,66764,70626,72784,76412,77329,77535,82253,82950,83443,85661,
chr17	30178890	30186263	NM_018405	0	-	30179157	30186218	0	4	437,219,67,144,	0,940,4927,7229,
chr17	33914340	34053430	NM_001282	0	+	33921049	34050718	0	21	107,60,106,136,246,191,222,121,96,116,166,99,260,193,147,146,130,85,87,155,2787,	0,6686,10908,18383,20820,37075,39299,40063,40309,49019,52273,54555,63208,70277,84432,86854,95373,121902,122912,129873,136303,
chr17	36890150	36904589	NM_007144	0	-	36891475	36896655	0	11	1703,81,96,55,109,51,56,97,152,93,141,	0,2192,4455,4643,4855,5170,5300,5688,6393,13981,14298,
chr17	36908993	36920478	NM_002795	0	+	36909079	36920420	0	6	89,185,108,178,95,107,	0,409,3142,7690,9670,11378,
chr17	37004112	37009974	NM_000978	0	-	37006384	37009963	0	5	2355,114,129,84,24,	0,2502,4744,5162,5838,
chr17	37356535	37360985	NM_000981	0	+	37356597	37360901	0	6	67,107,123,121,111,208,	0,930,2034,2706,3794,4242,
chr17	37884764	37886785	NM_032339	0	-	37885774	37886748	0	4	1094,77,98,126,	0,1173,1682,1895,
chr17	38137059	38154212	NM_002809	0	+	38137223	38153834	0	12	384,191,138,137,191,104,115,120,104,156,51,456,	0,3487,5768,7876,8932,9287,14147,14369,14617,15376,16523,16697,
chr17	38175356	38210661	NM_014815	0	-	38175781	38209851	0	26	542,149,81,100,91,182,265,176,100,179,83,38,143,112,87,83,48,114,151,112,233,74,39,83,167,48,	0,681,1169,2851,3290,3541,4027,7052,7543,7752,8279,8805,9722,10644,12055,12434,12939,13545,13952,14241,16013,16618,17012,34194,34365,35257,
chr17	38599701	38613977	NM_001552	0	+	38599987	38612835	0	4	635,158,135,1277,	0,9535,10478,12999,
chr17	39775693	39780827	NM_000422	0	-	39775845	39780761	0	8	247,23,221,126,162,157,83,498,	0,1094,1217,1524,2151,2913,3508,4636,
chr17	39910858	39943020	NM_021991	0	-	39911995	39928106	0	15	826,166,40,122,151,120,156,339,104,145,202,239,260,216,181,	0,1123,1568,2808,3027,3792,4108,8376,10106,10316,12772,14362,14811,17040,31981,
chr17	39969255	39979465	NM_021939	0	+	39969286	39978660	0	10	276,146,190,146,190,146,193,143,164,991,	0,4054,5085,5378,6206,6526,7265,7943,8650,9219,
chr17	39981308	39992484	NM_052935	0	-	39981774	39992445	0	9	601,201,163,90,86,47,70,99,51,	0,2369,3733,5744,7335,10013,10146,10802,11125,
chr17	40023178	40075272	NM_198830	0	-	40024062	40070126	0	28	979,77,83,114,144,151,155,94,128,111,82,197,105,169,142,91,155,118,62,137,119,131,80,191,63,123,182,140,	0,1783,2117,2548,4763,5106,6885,11177,11871,16196,17267,19186,20673,25353,26107,30823,31705,34770,37803,38596,39602,40516,42063,42584,43296,45494,46789,51954,
chr17	40128452	40169457	NM_003315	0	-	40128750	40169434	0	14	336,63,153,147,74,92,165,154,119,75,114,125,89,100,	0,826,5420,5820,7128,11384,12297,12969,13829,18435,19876,20680,24047,40905,
chr17	40341104	40346512	NM_032484	0	-	40341720	40345599	0	10	835,86,134,72,193,502,122,278,84,102,	0,1098,1537,1745,1931,3154,3819,4230,4680,5306,
chr17	40610895	40674629	NM_005177	0	+	40612912	40673138	0	21	86,164,79,98,129,83,127,83,94,213,151,140,155,91,119,217,108,108,118,172,1585,	0,1970,7551,9132,11212,18782,19585,21789,24160,28277,31609,35456,36156,36748,40046,41829,42319,48642,54983,55411,62149,
chr17	40761700	40767256	NM_001070	0	+	40761755	40767059	0	11	104,113,168,69,80,127,87,150,153,162,395,	0,425,740,2392,2744,3264,3964,4166,4577,4813,5161,
chr17	41150435	41154971	NM_000988	0	+	41150767	41154937	0	5	53,83,170,111,83,	0,330,1514,4254,4453,
chr17	41158800	41166473	NM_005533	0	+	41158964	41166316	0	7	185,99,148,113,187,107,349,	0,5395,6263,6483,6692,6992,7324,
chr17	41166623	41174402	NM_006373	0	-	41168077	41174339	0	6	1538,242,90,171,208,450,	0,1700,3234,3429,3985,7329,
chr17	41323230	41363707	NM_005899	0	+	41327816	41362093	0	21	89,111,63,19,23,195,78,215,168,210,160,291,150,76,111,165,442,95,58,106,1788,	0,4577,6722,8180,9581,15036,17828,18374,19395,20158,21880,22134,23136,23750,25267,25728,28953,30472,31441,32467,38689,
chr17	41605213	41623267	NM_001986	0	-	41605886	41622985	0	13	898,102,173,69,75,266,162,127,54,48,94,111,39,	0,1289,1658,2038,2261,4828,5341,6013,8580,17129,17428,17712,18015,
chr17	42148097	42153712	NM_138387	0	+	42148333	42153411	0	6	454,107,91,119,142,665,	0,3430,3950,4239,4580,4950,
chr17	42396992	42402238	NM_016016	0	-	42397368	42400930	0	12	492,81,82,110,174,125,68,110,45,60,100,160,	0,571,730,997,1433,1809,2075,2794,3183,3659,3853,5086,
chr17	42927315	42976813	NM_004247	0	-	42928641	42971889	0	28	1422,108,154,95,119,88,127,87,83,102,141,112,194,128,136,91,64,125,167,83,91,36,66,76,79,166,109,77,	0,1762,2461,3348,3569,4321,4608,4970,7127,9132,9957,10484,12765,13707,14982,17859,18339,22498,25986,29608,30606,31739,33145,33701,35308,36637,44469,49421,
chr17	43037060	43045671	NM_006688	0	-	43037555	43045416	0	2	675,852,	0,7759,
chr17	43186326	43209882	NM_133373	0	-	43189983	43209777	0	16	3746,150,136,167,117,88,62,147,153,145,202,229,130,229,162,268,	0,3904,4163,4480,5291,6135,6223,6384,7672,9034,9331,9855,11365,11942,12251,23288,
chr17	44668034	44834828	NM_006178	0	+	44668141	44833189	0	21	119,86,100,40,167,108,76,156,200,166,75,188,96,157,134,67,80,135,114,56,1661,	0,33575,35944,39742,46707,49385,49974,52435,83745,102234,103178,103806,114090,120294,123184,135880,138186,159104,160834,164645,165133,
chr17	45608473	45700642	NM_006310	0	+	45608666	45699286	0	23	448,85,78,122,108,201,97,34,115,165,105,61,110,64,140,135,220,143,57,108,156,48,1509,	0,14801,38309,48282,51634,54392,55040,55257,56122,59609,60848,61377,65245,68568,70500,72807,74225,81352,82561,87242,87901,88629,90660,
chr17	45727284	45762871	NM_002265	0	+	45727610	45759770	0	22	366,59,183,201,153,60,90,111,102,225,192,131,148,72,145,83,108,144,106,115,162,3102,	0,467,2775,6941,8589,11200,13170,14240,15138,18267,19759,20783,23099,23571,24719,26490,27101,28127,28389,30101,30589,32485,
chr17	46018936	46026674	NM_018129	0	+	46019041	46024148	0	7	243,125,100,54,129,71,2695,	0,1735,3045,3988,4290,4752,5043,
chr17	46970148	46973232	NM_001002027	0	+	46970779	46973131	0	5	54,48,78,179,216,	0,622,1585,2369,2868,
chr17	47006677	47022204	NM_007241	0	-	47007836	47022096	0	8	1297,75,142,73,105,139,51,162,	0,2327,3889,6854,7704,11608,14609,15365,
chr17	47481413	47492244	NM_002634	0	-	47482353	47490626	0	7	1153,96,117,143,162,115,48,	0,2707,4990,5279,7626,9125,10783,
chr17	47778304	47785326	NM_005827	0	-	47778819	47785195	0	9	568,154,107,127,158,31,131,104,235,	0,1915,2245,3157,4181,4923,5261,6022,6787,
chr17	48133473	48167845	NM_002204	0	+	48133803	48165699	0	26	536,128,80,250,87,208,197,89,137,87,68,137,150,98,148,69,80,78,103,183,123,114,99,126,142,1372,	0,7967,8418,11946,14734,15201,15876,17806,18034,18338,19349,19489,20216,20474,20864,21269,21936,22097,22714,22966,23325,24152,25200,31634,32115,33000,
chr17	48172714	48189516	NM_002611	0	+	48172799	48187461	0	11	203,142,72,185,90,78,77,99,108,114,2196,	0,2072,10020,10534,11443,11725,12805,12968,13261,13936,14606,
chr17	48458598	48474884	NM_018509	0	-	48460348	48474678	0	7	1998,174,73,105,159,60,311,	0,3880,6822,11160,11501,13691,15975,
chr17	49230919	49249105	NM_001018136	0	+	49233015	49248965	0	8	104,130,102,113,130,102,113,258,	0,2092,6421,7601,13268,14683,16378,17928,
chr17	49230919	49239450	NM_000269	0	+	49233015	49239206	0	5	104,130,102,113,362,	0,2092,6421,7601,8169,
chr17	49243771	49249105	NM_002512	0	+	49244191	49248965	0	5	87,130,102,113,258,	0,416,1831,3526,5076,
chr17	53037782	53046015	NM_004375	0	-	53040093	53046007	0	4	2494,126,156,374,	0,2884,4275,7859,
chr17	55055491	55084129	NM_021626	0	+	55055520	55083596	0	13	105,149,90,156,75,73,38,129,94,114,138,164,596,	0,2951,7247,9564,10085,12968,16850,17376,18831,20254,22724,23887,28042,
chr17	56769962	56812972	NM_058216	0	+	56770004	56811583	0	9	187,259,167,134,132,67,61,61,1494,	0,2329,4091,10594,17257,28144,31438,39882,41516,
chr17	57642970	57685704	NM_024612	0	+	57643032	57684533	0	18	174,168,146,120,228,67,132,100,87,183,81,158,115,109,95,70,229,1311,	0,1017,4908,7506,8130,8578,9730,11656,13862,14087,20543,22286,33127,33765,36912,39505,39836,41423,
chr17	57697255	57774317	NM_004859	0	+	57697492	57771213	0	32	279,208,269,162,114,174,198,201,153,123,138,165,181,164,126,143,235,123,146,184,193,158,165,108,168,150,132,111,171,222,76,3229,	0,24381,27503,28345,31308,35959,40496,41548,43947,44892,46208,46585,46902,48882,53752,54806,57059,59502,61017,61400,61752,62376,62734,63012,63200,63492,63730,63980,65161,65692,70741,73833,
chr17	61904790	61909379	NM_002805	0	+	61904850	61909329	0	12	84,72,70,98,57,231,127,191,99,111,87,104,	0,707,2063,2421,2702,2840,3378,3605,3896,4075,4293,4485,
chr17	63631654	63822569	NM_001037325	0	-	63632088	63822417	0	7	438,65,102,90,150,63,314,	0,1587,5427,53592,107531,115125,190601,
chr17	66244144	66253305	NM_001033570	0	+	66246328	66253110	0	8	83,62,283,174,129,164,177,351,	0,640,2184,2790,3046,6400,7696,8810,
chr17	66508519	66529570	NM_212472	0	+	66511540	66526590	0	11	201,183,171,92,62,47,159,61,122,82,3153,	0,3015,10377,11346,11637,12533,13375,15461,16491,17541,17898,
chr17	72199816	72206794	NM_000999	0	+	72200094	72205968	0	5	68,41,61,123,852,	0,240,452,5509,6126,
chr17	72858618	72869119	NM_024417	0	-	72858938	72869069	0	12	451,171,172,200,85,108,102,114,123,93,98,129,	0,579,1399,1651,1983,2327,3222,3634,3949,4287,9542,10372,
chr17	73034957	73043064	NM_006356	0	-	73035026	73038745	0	6	201,63,72,97,131,45,	0,346,1229,3318,3666,8062,
chr17	73257959	73262457	NM_015971	0	+	73257981	73262004	0	5	105,192,64,168,675,	0,618,925,1461,3823,
chr17	73753974	73761273	NM_000154	0	-	73754136	73761217	0	8	234,163,151,182,136,120,190,221,	0,316,555,4810,5120,5426,6003,7078,
chr17	73823306	73840798	NM_199242	0	-	73824045	73840418	0	32	861,197,124,121,84,72,106,80,69,207,99,144,121,131,52,98,57,91,125,118,104,93,105,70,69,45,181,67,60,108,36,497,	0,1561,2802,3136,3352,3872,4017,5740,6849,7099,7392,7694,8183,8421,8629,8786,8974,9113,9346,9575,12613,12792,12999,13281,13536,13731,15207,15631,15788,15933,16258,16995,
chr17	73937591	73975247	NM_007292	0	-	73942828	73975154	0	14	5285,207,144,106,180,191,163,170,116,120,108,161,160,202,	0,6740,7706,7984,8207,9263,9904,11940,14055,14317,15948,32114,37023,37454,
chr17	74675647	74707047	NM_001008529	0	-	74679975	74707028	0	5	1314,81,94,64,361,	0,4281,5506,8547,31039,
chr17	76164661	76169021	NM_004710	0	+	76164697	76168017	0	4	135,238,140,1202,	0,2236,2929,3158,
chr17	76170171	76183133	NM_003258	0	-	76170839	76183075	0	7	860,120,90,94,111,32,124,	0,959,1438,8498,10964,12696,12838,
chr17	76849058	76921469	NM_003255	0	-	76851748	76921170	0	5	2888,125,109,101,429,	0,4545,17921,20842,71982,
chr17	76967336	76976005	NM_005567	0	-	76967657	76973273	0	6	1450,253,132,192,75,100,	0,1715,3433,4710,5885,8569,
chr17	79224670	79269107	NM_138570	0	-	79225014	79268721	0	14	742,489,168,157,107,112,183,103,125,144,94,46,118,485,	0,1324,2202,9367,20047,21645,25098,26160,29738,31318,32538,33979,38820,43952,
chr17	79476996	79479825	NM_001614	0	-	79477715	79479380	0	6	863,182,439,240,129,66,	0,956,1217,1932,2261,2763,
chr17	79679313	79688042	NM_012140	0	+	79679456	79687107	0	11	236,120,115,49,42,44,71,93,78,57,1037,	0,2669,3194,3409,3725,4528,4718,5115,5500,7547,7692,
chr17	79845710	79849462	NM_005782	0	-	79846006	79849456	0	6	311,178,64,148,132,264,	0,406,685,1347,2854,3488,
chr17	79849588	79858409	NM_016476	0	+	79852353	79857941	0	4	151,63,120,614,	0,1839,2754,8207,
chr17	79989553	79992080	NM_005052	0	+	79989637	79991705	0	6	119,72,118,63,160,506,	0,709,1033,1269,1762,2021,
chr17	79993733	79995573	NM_016286	0	-	79993835	79995558	0	8	206,118,65,100,43,155,98,67,	0,333,526,686,863,1001,1592,1773,
chr17	80005777	80009687	NM_002917	0	-	80006601	80009642	0	8	906,86,166,89,154,103,49,312,	0,1129,1775,2016,2500,2760,3392,3598,
chr17	80009773	80015940	NM_004127	0	+	80009807	80015003	0	13	67,93,182,313,78,61,86,95,106,81,138,135,1012,	0,1376,1970,2600,3000,3264,3842,4103,4388,4572,4731,4942,5155,
chr17	80015381	80023680	NM_022156	0	-	80015990	80022935	0	14	749,76,38,146,83,97,145,104,83,113,51,109,247,192,	0,835,1275,2442,3195,3359,3703,4112,4395,5355,5962,6620,7317,8107,
chr17	80416616	80448413	NM_012336	0	+	80416679	80446033	0	11	90,81,144,133,135,119,130,64,138,158,2622,	0,1251,5546,10023,13823,20059,22341,24975,26072,26756,29175,
chr17_ctg5_hap1	266211	380618	NM_006178	0	-	266211	380511	0	13	97,188,75,166,200,156,76,108,167,40,100,86,119,	0,10195,10936,11789,30233,61464,64005,64562,67180,74283,78348,80733,114288,
chr18	649619	658291	NM_001012716	0	-	657875	658247	0	2	345,450,	0,8222,
chr18	657652	673577	NM_001071	0	+	657742	672997	0	7	295,74,175,102,176,72,718,	0,1988,4493,11419,13039,13727,15207,
chr18	721587	812243	NM_005433	0	-	724423	756827	0	12	3045,132,154,77,180,156,150,104,99,100,279,129,	0,11246,15220,18147,21330,21672,24120,24360,26332,30117,34969,90527,
chr18	3247527	3256235	NM_006471	0	+	3253245	3255916	0	4	380,196,162,492,	0,5703,6359,8216,
chr18	3262110	3278282	NM_033546	0	+	3272896	3277935	0	4	125,199,162,520,	0,10771,15140,15652,
chr18	9102696	9134338	NM_021074	0	+	9102741	9134277	0	8	99,66,63,117,169,110,77,155,	0,15139,16627,16775,19814,22175,24132,31487,
chr18	9334770	9402418	NM_020648	0	+	9337227	9399525	0	5	148,160,100,267,3075,	0,2420,25199,61507,64573,
chr18	9708297	9862548	NM_006868	0	+	9708402	9859322	0	7	144,80,82,72,107,110,3324,	0,66977,83853,105719,106815,137281,150927,
chr18	10670243	11148761	NM_022068	0	-	10671523	11148587	0	52	1533,184,80,129,173,93,189,148,159,215,148,133,253,183,259,411,167,167,60,115,107,72,122,90,160,97,244,166,102,205,201,126,177,161,218,174,149,287,124,231,149,139,39,120,163,214,211,163,43,126,96,238,	0,2443,4962,7500,9952,11414,11857,19409,20979,25828,26146,27502,28679,31743,34148,35090,44518,45404,47954,61161,66358,70785,72248,73896,78225,79845,82390,87723,89236,89459,90665,92254,92676,99902,103166,114538,116790,118833,120955,124526,127128,130091,131144,133629,136866,185107,186755,201007,240940,309289,395882,478280,
chr18	21111405	21166470	NM_000271	0	-	21112165	21166307	0	25	843,163,114,232,204,130,116,191,90,141,128,115,183,190,103,101,227,371,74,250,168,176,107,123,220,	0,1913,3004,4027,5231,7100,7913,8369,9006,9626,9864,12013,12902,13518,16564,20185,23316,24801,25675,28789,29918,37381,40632,42010,54845,
chr18	25530929	25757094	NM_001792	0	-	25532116	25756986	0	16	1394,165,140,234,234,143,254,186,138,173,145,156,147,227,112,168,	0,12391,31978,34034,34562,37558,39131,41689,42534,52031,54883,58751,60880,62717,196707,225997,
chr18	29078139	29128970	NM_001943	0	+	29078214	29126706	0	15	120,36,135,162,145,167,138,186,266,143,228,228,122,333,3287,	0,20062,21626,22626,22922,23906,26271,26526,32810,37093,38025,40574,43016,44343,47544,
chr18	33234532	33291798	NM_020474	0	+	33234626	33289734	0	11	233,175,167,208,171,118,181,140,99,135,2211,	0,9059,23022,28822,32447,34604,36443,37612,48328,48940,55055,
chr18	33688493	33709303	NM_012319	0	-	33689555	33706970	0	10	1215,191,81,378,106,219,170,181,798,227,	0,2528,3970,5566,8143,13521,14964,15989,17688,20583,
chr18	34374070	34408965	NM_015476	0	-	34376767	34408730	0	7	2943,161,114,129,88,80,320,	0,4341,6090,11266,13739,24786,34575,
chr18	43660213	43678262	NM_004046	0	-	43664247	43678197	0	12	4116,151,145,108,225,152,149,167,174,170,79,125,	0,4256,5865,6139,6760,7093,7861,9318,9575,11434,14805,17924,
chr18	43684350	43708299	NM_138443	0	+	43684377	43708091	0	9	57,175,136,135,124,66,72,48,259,	0,809,13796,15541,18082,18914,20437,21359,23690,
chr18	44679205	44702735	NM_016097	0	-	44682547	44702648	0	3	3398,102,178,	0,4601,23352,
chr18	46567843	46987015	NM_017653	0	-	46570424	46956764	0	17	2731,114,183,103,95,114,126,179,183,143,126,73,134,94,53,193,248,	0,55928,77270,122211,215536,216906,230704,240523,244960,290390,292254,321687,337093,338191,350119,388781,418924,
chr18	47014850	47017956	NM_001035006	0	-	47014888	47017941	0	6	86,192,99,135,41,55,	0,878,1973,2312,2924,3051,
chr18	47308533	47339903	NM_006111	0	-	47310216	47339854	0	10	1768,155,71,130,176,148,117,129,167,65,	0,3033,5127,9306,9988,12116,13601,15302,20523,31305,
chr18	48405487	48480625	NM_002396	0	+	48422190	48473554	0	16	191,120,134,150,76,162,104,110,98,114,115,143,103,71,99,7239,	0,16691,28945,33683,37050,38229,38992,41338,41543,41956,44980,46638,53140,60452,61170,67899,
chr18	54264439	54305823	NM_004786	0	-	54270257	54305671	0	8	5848,105,173,70,123,174,97,250,	0,13784,17215,19036,20795,27079,29152,41134,
chr18	55211620	55253934	NM_001012515	0	-	55217943	55253852	0	11	6458,60,165,108,99,107,135,149,120,145,149,	0,6926,9871,10456,14756,18485,22058,27003,28857,35666,42165,
chr18	55267887	55289068	NM_004539	0	-	55268883	55288949	0	14	1128,132,132,114,136,200,222,87,71,79,90,159,83,129,	0,1699,2156,5201,5960,6478,6788,8701,10981,12946,14985,15161,19913,21052,
chr18	56807115	56826063	NM_033280	0	+	56807180	56825917	0	6	152,110,150,120,58,200,	0,9629,12652,15804,17724,18748,
chr18	56995055	57026497	NM_005570	0	-	56998324	57026476	0	13	3306,122,154,71,194,133,59,124,100,62,108,155,235,	0,3594,5267,10733,10936,18095,19689,21289,25378,26695,27489,27680,31207,
chr18	64168321	64271327	NM_021153	0	-	64172048	64239441	0	12	4218,252,118,122,122,254,185,165,120,295,307,137,	0,7910,10483,28760,33901,42886,43634,50009,53320,67331,70925,102869,
chr18	71918080	71959198	NM_148923	0	-	71920818	71959110	0	5	2820,35,30,129,217,	0,4895,10069,12503,40901,
chr19	281043	291139	NM_177543	0	-	281387	291066	0	6	494,177,58,278,152,188,	0,1090,1708,6430,6976,9908,
chr19	572595	583493	NM_198589	0	+	572634	582577	0	8	106,157,83,137,277,25,69,744,	0,6904,7783,8050,8719,9710,9918,10154,
chr19	589880	617159	NM_001194	0	+	589945	616474	0	8	697,424,162,219,147,241,165,1365,	0,13663,15180,18083,20378,23367,23971,25914,
chr19	797451	812312	NM_031991	0	+	797497	810826	0	14	54,31,76,173,147,171,111,175,149,34,93,217,78,1619,	0,1961,6109,6584,6840,7080,7377,7561,8956,10417,10908,11094,13091,13242,
chr19	896502	913219	NM_138774	0	-	897436	913157	0	8	1038,56,86,86,124,125,155,133,	0,2937,3098,3558,4326,4919,5473,16584,
chr19	984344	994556	NM_024100	0	+	984353	994343	0	10	219,111,134,142,144,65,125,167,69,345,	0,1520,5417,5878,6507,6736,6882,7610,9674,9867,
chr19	1026606	1039064	NM_201277	0	+	1026660	1037899	0	6	117,122,67,138,147,1441,	0,4463,5784,5951,9808,11017,
chr19	1086572	1095374	NM_002695	0	-	1089484	1095314	0	8	2147,80,79,59,81,116,175,117,	0,2898,3310,3513,4334,5218,7330,8685,
chr19	1104648	1106778	NM_001039848	0	+	1104733	1106571	0	7	280,95,145,152,25,60,240,	0,536,716,1008,1592,1750,1890,
chr19	1241749	1244824	NM_001687	0	+	1241849	1244436	0	4	241,154,89,511,	0,705,2346,2564,
chr19	1383905	1395583	NM_024407	0	+	1383925	1395487	0	8	36,37,69,106,180,47,89,194,	0,3904,4618,4926,6964,7212,9335,11484,
chr19	1397024	1401541	NM_000156	0	-	1397357	1401475	0	6	474,111,68,64,146,247,	0,1890,2102,2498,2767,4270,
chr19	1438362	1440496	NM_001018	0	+	1438424	1440461	0	4	65,86,235,149,	0,443,1655,1985,
chr19	1782073	1812275	NM_138813	0	-	1783026	1811735	0	29	1196,128,139,240,84,224,367,100,76,112,135,113,189,169,32,209,191,89,159,83,71,73,62,99,114,92,62,396,91,	0,2744,3084,3394,5028,6822,7286,7815,8682,9675,9926,13800,14002,14636,14899,17872,18184,19881,20412,23299,23813,24022,24553,25093,26147,27568,28547,29414,30111,
chr19	1985446	2015713	NM_017797	0	-	1986486	2015702	0	9	1202,147,88,193,198,106,157,120,418,	0,1382,1718,2052,4556,5269,7572,11896,29849,
chr19	2100986	2151565	NM_003938	0	-	2102171	2151333	0	30	1281,80,122,86,89,190,48,150,178,74,200,76,72,142,146,232,231,149,146,49,50,50,74,140,130,108,81,81,96,328,	0,7699,8098,8885,9148,9719,10297,10691,13137,13760,14231,14550,15219,15617,16234,17613,19874,20175,20746,22370,22842,26164,28102,28330,29420,31483,36023,36739,37631,50251,
chr19	2269484	2273487	NM_004152	0	+	2269597	2273107	0	5	259,146,173,86,517,	0,1899,2296,3249,3486,
chr19	2321519	2328585	NM_016199	0	-	2321678	2328565	0	4	302,72,91,26,	0,2604,6866,7040,
chr19	3052907	3062964	NM_198969	0	-	3053816	3062925	0	7	1131,75,63,45,64,98,267,	0,1210,2754,3402,4769,8250,9790,
chr19	3185927	3209573	NM_020170	0	+	3186028	3207686	0	15	285,191,145,95,81,104,89,140,179,88,39,164,54,79,1947,	0,6540,7354,10253,12887,15593,17826,18075,18643,20009,20222,20332,21268,21461,21699,
chr19	3572941	3579081	NM_006339	0	+	3573307	3578519	0	10	51,56,109,204,121,47,73,216,133,575,	0,348,748,1439,2596,3317,3609,3948,5037,5565,
chr19	3585475	3593539	NM_133261	0	+	3585595	3590188	0	6	345,186,181,113,82,3503,	0,1017,1336,3965,4353,4561,
chr19	3762679	3767563	NM_172251	0	+	3762698	3767391	0	3	137,166,305,	0,2484,4579,
chr19	3976053	3985461	NM_001961	0	-	3976551	3985378	0	15	692,133,183,354,108,259,196,139,114,106,179,212,182,215,86,	0,1159,1372,1763,3273,3752,4458,4785,5283,5891,6190,6751,7054,8080,9322,
chr19	4090319	4124126	NM_030662	0	-	4090595	4123872	0	11	387,46,62,65,214,125,52,78,147,211,346,	0,4131,5066,6957,8879,10697,10907,12054,20187,27097,33461,
chr19	4304594	4323833	NM_024333	0	+	4304743	4323640	0	13	164,96,132,102,23,122,210,99,160,80,252,89,304,	0,1348,1600,3284,5675,5877,7244,12584,13748,14274,18388,18750,18935,
chr19	4445002	4457791	NM_025241	0	-	4445494	4457694	0	11	618,149,131,220,85,76,98,129,65,164,180,	0,1043,1277,1494,1830,2544,3312,7358,8452,8924,12609,
chr19	4657556	4670354	NM_019107	0	-	4658016	4670346	0	6	540,73,82,62,51,182,	0,2386,3124,7331,11050,12616,
chr19	4675238	4723854	NM_139159	0	-	4676575	4719918	0	22	1430,112,143,153,147,146,136,153,80,163,178,101,62,129,114,169,174,113,257,91,53,169,	0,4608,7469,8250,9436,10399,13530,14343,15651,19434,20151,22324,24989,26800,27376,28659,28904,30631,38854,44624,47272,48447,
chr19	4838352	4867679	NM_005817	0	-	4839203	4861406	0	8	1196,126,200,286,83,199,83,59,	0,6327,9350,13675,21249,21485,22988,29268,
chr19	5205518	5340823	NM_002850	0	-	5206784	5286151	0	38	1335,136,155,126,127,179,286,155,120,176,124,98,48,113,12,158,216,94,254,98,609,118,27,194,306,145,134,582,270,12,111,18,9,189,142,146,185,149,	0,2414,2729,4961,5171,6082,6457,6829,8853,9053,9781,9990,11212,12912,13279,13802,14431,14752,15492,16615,17181,20219,23808,23983,25802,33411,34691,38393,40268,50600,52509,55297,57456,59500,67934,68691,80542,135156,
chr19	5678424	5680907	NM_205767	0	-	5678561	5680497	0	4	235,52,178,439,	0,931,1172,2044,
chr19	5690305	5691886	NM_015414	0	+	5690518	5691632	0	3	306,135,344,	0,1024,1237,
chr19	5691844	5720157	NM_004793	0	-	5692042	5720143	0	18	375,165,218,166,141,117,123,88,179,139,221,84,130,62,232,120,89,443,	0,1464,1718,2553,2927,4220,4415,4836,7193,8955,13938,15226,15863,16508,19937,21300,22349,27870,
chr19	5894685	5903801	NM_175614	0	-	5894752	5903719	0	4	180,123,93,179,	0,1778,2230,8937,
chr19	6361541	6370253	NM_006012	0	+	6361585	6368721	0	6	242,72,97,188,106,1705,	0,338,915,2921,4727,7007,
chr19	6372804	6375261	NM_032306	0	+	6372831	6374984	0	4	231,174,125,440,	0,1409,1671,2017,
chr19	6413112	6424822	NM_003685	0	-	6414122	6424712	0	20	1019,161,78,201,89,110,161,145,101,103,99,99,175,58,72,50,40,39,97,359,	0,2039,2278,2432,2706,3196,3388,3636,3885,4637,4879,5381,5600,6101,6971,7320,8176,8548,9238,11351,
chr19	6440074	6459803	NM_024103	0	-	6441985	6459639	0	10	2096,151,168,108,153,159,112,88,127,320,	0,4087,12248,13917,14259,14495,16356,17439,18134,19409,
chr19	6677714	6720661	NM_000064	0	-	6677892	6720600	0	41	320,136,84,84,90,106,90,88,52,91,60,159,164,157,99,160,76,204,87,67,213,143,86,109,198,72,130,159,207,210,150,116,127,103,91,83,95,71,166,193,135,	0,448,668,1421,1703,2454,4237,4438,6684,6856,7071,7284,8420,9042,12925,15220,15708,16727,18675,18889,19640,19948,24423,24767,29372,29762,30096,31980,32935,33283,34553,34804,35485,35703,36288,36462,36648,40390,40543,41507,42812,
chr19	7580988	7585911	NM_018083	0	+	7584128	7585835	0	2	147,1821,	0,3102,
chr19	7587509	7598895	NM_020533	0	+	7587636	7598681	0	14	158,206,168,166,109,97,100,107,150,102,123,216,131,251,	0,2337,3815,4137,4896,5240,5534,5973,6197,6477,6966,7662,10899,11135,
chr19	7745718	7752589	NM_001042461	0	+	7747139	7747706	0	2	194,5462,	0,1409,
chr19	7989375	7991020	NM_206833	0	-	7990174	7990423	0	2	1068,169,	0,1476,
chr19	8367010	8373242	NM_016579	0	-	8367346	8373174	0	5	479,204,234,126,210,	0,650,1728,2904,6022,
chr19	8376167	8386259	NM_005001	0	-	8376388	8386242	0	4	312,150,50,68,	0,5212,9573,10024,
chr19	8386379	8388224	NM_001031	0	+	8386414	8386959	0	4	74,48,139,1069,	0,160,457,776,
chr19	8455243	8469317	NM_004218	0	+	8455300	8468442	0	5	97,196,194,81,1021,	0,9503,11726,12125,13053,
chr19	8509858	8553996	NM_005968	0	+	8509882	8553738	0	16	137,170,53,8,94,192,154,50,61,102,45,78,54,803,52,422,	0,10430,17554,18522,18618,20349,21260,22560,23799,26351,28689,29192,38183,40628,42049,43716,
chr19	9938593	9940791	NM_001048241	0	+	9939013	9940684	0	5	67,67,84,38,151,	0,409,674,919,2047,
chr19	10225689	10230575	NM_003755	0	-	10225789	10230535	0	11	116,107,137,108,190,105,60,89,84,47,60,	0,465,670,953,1786,2070,3654,3854,4074,4640,4826,
chr19	10244021	10305629	NM_001379	0	-	10244342	10305575	0	40	356,91,117,167,196,178,167,142,283,129,85,193,222,174,134,205,116,148,98,187,188,152,93,119,110,81,46,35,82,35,88,35,85,35,79,76,220,108,37,134,	0,871,2390,2775,3739,4486,5093,6330,6700,7435,7759,8682,10420,13005,15538,16107,16507,18052,18404,20947,21240,21559,22507,23045,26312,26496,26672,27038,29321,29980,33252,34984,39744,40525,42194,43946,47004,47432,48695,61474,
chr19	10362889	10370730	NM_146388	0	+	10362929	10369414	0	8	97,67,151,52,118,107,110,1446,	0,183,337,2375,4494,6008,6199,6395,
chr19	10444451	10450300	NM_002162	0	-	10444532	10450290	0	7	284,249,255,288,306,267,86,	0,384,752,1290,1895,4906,5763,
chr19	10501808	10514218	NM_007065	0	-	10502226	10514155	0	8	574,72,183,123,116,109,276,165,	0,1953,2126,3888,4095,4302,4795,12245,
chr19	10683346	10697988	NM_005498	0	-	10683741	10697907	0	12	418,76,126,159,72,143,127,148,131,68,157,123,	0,1746,2233,4527,6221,7045,8595,8816,9077,10935,11243,14519,
chr19	10736228	10755233	NM_020428	0	+	10736309	10754061	0	22	118,49,74,85,85,111,61,124,84,113,132,100,93,85,263,95,104,74,71,89,85,1279,	0,700,2169,2367,5504,5722,5922,6073,6315,6491,9203,9421,9610,9878,10770,11109,12091,12303,12470,12674,16814,17726,
chr19	10828728	10942586	NM_004945	0	+	10828918	10941723	0	20	351,74,150,204,99,161,143,136,68,139,87,71,52,114,110,112,165,233,252,933,	0,41685,54426,57650,59065,64907,68511,75667,77319,78008,80433,84235,87863,94211,101927,105735,107004,110983,112074,112925,
chr19	10942742	10946888	NM_006858	0	-	10943670	10946867	0	4	1147,184,98,204,	0,2867,3189,3942,
chr19	10982228	11033749	NM_199141	0	+	10982378	11032433	0	16	370,126,107,105,111,178,91,82,86,90,138,90,113,78,69,1459,	0,33398,36486,37550,40631,42324,44854,45143,48042,48324,48883,49106,49281,49497,49822,50062,
chr19	11032868	11039315	NM_024029	0	-	11033966	11039086	0	10	982,136,183,167,117,88,87,161,61,55,	0,1079,1302,1640,1883,3493,5437,5606,6187,6392,
chr19	11071705	11173144	NM_003072	0	+	11094827	11172492	0	35	145,253,133,405,99,259,127,174,174,168,51,131,58,122,151,164,67,111,243,114,108,87,47,167,164,228,99,78,219,254,109,102,133,143,685,	0,23091,24243,25159,25875,26636,28287,30120,33798,35183,35464,41999,42310,46872,49351,51919,57927,58561,60695,62488,63301,64392,65270,66754,69700,72260,72737,73093,73884,80277,97225,97758,98723,99015,100754,
chr19	11453454	11456944	NM_198536	0	-	11453490	11456295	0	3	342,164,749,	0,2473,2741,
chr19	11466107	11476374	NM_022737	0	+	11468349	11475055	0	10	141,175,80,189,136,272,177,107,52,1352,	0,1370,2228,4100,4389,5785,7081,8281,8729,8915,
chr19	11546465	11561782	NM_002743	0	+	11546938	11560227	0	18	62,156,117,96,58,118,130,85,79,87,159,97,70,90,75,100,163,322,	0,396,744,2231,2422,5589,6735,9738,10621,11423,11788,12042,12571,12889,13263,13425,13615,14995,
chr19	11616743	11639949	NM_016581	0	-	11616998	11629985	0	8	500,106,149,58,224,418,119,73,	0,1528,1773,2062,7127,7875,13146,23133,
chr19	12757325	12777556	NM_000528	0	-	12757433	12777515	0	24	221,103,156,228,81,88,102,119,118,98,186,117,108,110,79,121,83,117,146,133,194,174,103,200,	0,721,931,1663,2624,2829,3401,3592,5641,5851,9182,10059,10437,10934,11551,11712,11916,14748,16805,17191,18280,18840,19191,20031,
chr19	12778886	12780229	NM_016145	0	-	12779172	12780217	0	4	353,98,106,62,	0,447,1055,1281,
chr19	12786530	12792694	NM_001930	0	-	12786651	12792580	0	9	217,126,104,106,87,97,122,165,321,	0,300,1391,1574,3740,3906,4084,4444,5843,
chr19	12848310	12859137	NM_004317	0	+	12848319	12858918	0	7	170,148,149,151,108,198,351,	0,1014,7880,8112,9700,9898,10476,
chr19	12917427	12924462	NM_006397	0	+	12917487	12924280	0	8	187,72,124,88,138,88,124,321,	0,394,592,805,3457,3703,6469,6714,
chr19	12986022	12992263	NM_001375	0	-	12986803	12992189	0	6	1155,198,165,79,181,160,	0,3173,3461,5593,5763,6081,
chr19	13049413	13055304	NM_004343	0	+	13049493	13054727	0	9	171,102,204,95,210,114,144,93,778,	0,534,828,1453,1643,1941,2144,4937,5113,
chr19	13056675	13064456	NM_005053	0	+	13056762	13063863	0	9	159,162,182,56,128,79,134,165,707,	0,1986,2315,2635,2824,3219,3413,6827,7074,
chr19	13254871	13261189	NM_003765	0	-	13255223	13260987	0	8	429,95,107,108,63,95,170,237,	0,519,706,1230,4971,5441,5670,6081,
chr19	13885269	13889586	NM_014047	0	+	13885291	13889012	0	3	119,56,721,	0,196,3596,
chr19	14041999	14049289	NM_024825	0	-	14043517	14048994	0	8	2269,116,157,110,65,94,222,298,	0,2691,3067,4534,4793,5180,6598,6992,
chr19	14198665	14201563	NM_138352	0	-	14199228	14201232	0	6	722,112,97,295,300,667,	0,817,1026,1214,1931,2231,
chr19	14202506	14228574	NM_002730	0	-	14203923	14228359	0	10	1543,165,123,96,127,83,99,129,62,261,	0,1933,5666,5884,6069,9131,11121,15065,15653,25807,
chr19	14491955	14519537	NM_001025160	0	+	14492335	14518933	0	19	402,51,117,156,132,147,47,78,178,108,266,180,192,227,67,92,169,102,634,	0,7306,7558,9780,15198,16514,16745,16918,20242,20509,21453,23239,24604,25187,25556,25725,25917,26764,26948,
chr19	14519609	14530153	NM_005804	0	-	14519747	14524032	0	11	155,148,145,110,132,119,184,93,128,212,72,	0,239,505,738,944,1418,2191,2708,3753,4215,10472,
chr19	14551088	14582671	NM_213560	0	+	14551102	14582596	0	22	53,301,152,136,146,214,195,110,144,76,142,94,77,76,92,177,63,77,143,108,81,279,	0,866,3193,6149,10041,10619,11552,17754,17955,23390,23551,23783,27288,27441,27599,29064,29475,29635,29886,30298,30494,31304,
chr19	14588573	14606939	NM_202470	0	-	14589227	14593788	0	7	806,82,113,181,186,318,91,	0,922,1650,2543,2831,4927,18275,
chr19	14640405	14676792	NM_138501	0	+	14640508	14676683	0	13	118,51,52,45,104,116,106,73,44,58,89,46,237,	0,32931,33612,34064,34206,34388,34588,35192,35355,35472,35608,36024,36150,
chr19	14676889	14682878	NM_004146	0	-	14676944	14682812	0	3	188,169,178,	0,687,5811,
chr19	15225797	15236597	NM_006844	0	-	15226062	15235870	0	16	444,106,72,71,170,115,135,137,98,100,112,139,128,202,145,131,	0,579,863,1014,1165,1421,2894,4179,4431,4995,7706,7905,8129,8388,9938,10669,
chr19	16187304	16213812	NM_003290	0	+	16187375	16212156	0	8	203,134,118,71,76,63,70,1739,	0,5418,9928,11532,12550,17041,17189,24769,
chr19	16771949	16800834	NM_024074	0	+	16772028	16799182	0	6	203,157,185,88,118,1880,	0,18845,19258,21282,25149,27005,
chr19	17326165	17330638	NM_018467	0	+	17326214	17330622	0	8	151,50,79,153,10,28,175,199,	0,445,635,812,2096,3007,3856,4274,
chr19	17378184	17390162	NM_001033549	0	+	17379615	17389857	0	9	152,336,59,121,79,25,130,87,509,	0,1380,4221,6528,6731,8425,9119,9447,11469,
chr19	17513747	17516439	NM_004335	0	-	17514503	17516384	0	5	388,145,61,67,340,	0,741,1190,1432,2352,
chr19	17530855	17536141	NM_138401	0	+	17530944	17535802	0	9	179,99,97,127,120,107,62,57,402,	0,266,491,2285,3451,3646,3959,4574,4884,
chr19	17622457	17632097	NM_012088	0	+	17622481	17631890	0	5	312,108,102,141,345,	0,4524,5639,6061,9295,
chr19	17666457	17693966	NM_024656	0	+	17666522	17692253	0	12	325,111,118,135,205,120,77,107,133,128,207,1981,	0,3662,4699,11757,12860,16834,21546,21712,22308,23833,25050,25528,
chr19	17862285	17899370	NM_015122	0	+	17865973	17899115	0	29	101,45,90,74,92,75,142,153,105,99,97,45,85,25,58,179,25,52,92,276,113,88,109,156,133,200,56,165,278,	0,2840,3115,3641,11285,12898,15192,18948,19315,20980,21168,22762,22917,23579,23979,24506,24770,25158,26660,27132,29754,29975,30235,31540,32626,33248,35097,36205,36807,
chr19	17970718	17974128	NM_000980	0	+	17970765	17974072	0	5	65,180,130,110,149,	0,1383,2184,3008,3261,
chr19	18045904	18054794	NM_138442	0	+	18047229	18054524	0	5	96,170,190,115,478,	0,1314,7560,8165,8412,
chr19	18263972	18281342	NM_005027	0	+	18266689	18280104	0	16	132,745,93,51,132,217,86,109,99,181,126,143,177,72,171,1446,	0,2294,7308,7756,7891,8116,8803,9039,9245,9804,10100,12997,13967,15312,15563,15924,
chr19	18284622	18288927	NM_006332	0	+	18284651	18288721	0	7	161,183,75,93,153,54,269,	0,1227,1498,1792,3327,3898,4036,
chr19	18417045	18433886	NM_012321	0	-	18418273	18433830	0	5	1320,184,99,42,59,	0,3442,6368,9788,16782,
chr19	18642572	18654383	NM_012181	0	-	18642978	18652780	0	9	493,132,78,173,221,89,170,317,88,	0,901,1507,5838,6453,7608,7788,9916,11723,
chr19	18668679	18680186	NM_024069	0	+	18672866	18679441	0	5	45,122,153,47,975,	0,4166,6999,9262,10532,
chr19	18682666	18688360	NM_001033930	0	+	18684110	18685960	0	5	53,111,87,103,2494,	0,1436,1805,3013,3200,
chr19	19010322	19030196	NM_007263	0	-	19010487	19030157	0	10	213,75,69,156,82,54,153,101,63,165,	0,359,867,3754,5257,6062,7446,11457,13470,19709,
chr19	19030523	19039439	NM_019070	0	+	19030550	19039125	0	13	142,124,86,122,188,141,76,77,98,75,89,72,503,	0,865,1948,2128,2611,2889,4518,4908,5167,6588,8051,8250,8413,
chr19	19040011	19052026	NM_004838	0	-	19040251	19049791	0	10	432,87,117,157,122,108,132,157,81,167,	0,2122,2306,2773,3721,5100,9150,9525,9766,11848,
chr19	19229977	19249287	NM_017814	0	-	19230738	19249237	0	12	1015,97,175,114,144,61,152,157,98,81,104,53,	0,1596,1823,2139,2356,2590,10987,13183,13488,13961,15615,19257,
chr19	19303007	19312678	NM_134440	0	+	19304755	19312528	0	9	356,141,195,81,101,126,67,81,221,	0,761,1740,4767,5322,5908,6458,6955,9450,
chr19	19627033	19639007	NM_015965	0	+	19627047	19638935	0	5	108,79,72,70,192,	0,9957,11056,11476,11782,
chr19	33877855	34012697	NM_000285	0	-	33878249	34012666	0	15	532,192,185,149,78,69,47,76,45,62,48,64,128,184,48,	0,940,4345,14771,24722,26625,76045,77037,91096,103046,106340,113988,124078,125643,134794,
chr19	34856100	34893318	NM_000175	0	+	34856171	34890941	0	18	193,91,69,120,84,147,72,45,54,61,44,153,130,77,129,76,67,2513,	0,1149,1587,3387,12307,12539,13738,14322,16270,28052,28532,28718,31105,31385,34011,34360,34523,34705,
chr19	34919285	34962156	NM_005499	0	+	34919337	34960126	0	17	190,84,71,65,101,122,68,122,100,167,94,113,156,97,106,137,2212,	0,2195,3480,4967,6487,10264,15463,16619,21884,23600,25879,26063,30388,32089,35645,38497,40659,
chr19	35645637	35660784	NM_014164	0	+	35646453	35660518	0	9	75,61,81,57,93,90,30,75,316,	0,816,2686,3609,5974,9421,11407,11516,14831,
chr19	35988121	36004551	NM_033317	0	-	35989617	36004377	0	16	319,48,24,72,48,48,57,48,48,51,69,183,51,57,201,600,	0,1496,1654,2738,3313,4916,5610,8498,8719,12691,12964,14191,14543,15201,15370,15830,
chr19	36036527	36038428	NM_032635	0	+	36036641	36038349	0	7	191,70,60,137,85,122,203,	0,262,900,1046,1319,1493,1698,
chr19	36119937	36128587	NM_024321	0	+	36120055	36128456	0	10	246,154,85,75,66,176,333,118,195,244,	0,484,2104,2295,3900,4041,4651,5220,8122,8406,
chr19	36139224	36149684	NM_001863	0	+	36142145	36149549	0	4	81,117,101,189,	0,2910,6248,10271,
chr19	36236551	36238420	NM_172341	0	+	36236831	36237748	0	4	50,157,105,812,	0,184,768,1057,
chr19	36359346	36370699	NM_001024807	0	+	36359538	36370343	0	17	339,144,133,113,134,179,131,75,159,129,100,108,27,71,63,144,455,	0,1222,2451,2792,3167,3413,4038,5194,6059,6296,8072,9273,9637,10139,10445,10629,10898,
chr19	36604610	36605777	NM_006233	0	-	36604656	36605758	0	6	109,52,75,74,55,78,	0,306,468,630,950,1089,
chr19	36606369	36616843	NM_001281	0	+	36606462	36616684	0	6	207,144,97,192,73,274,	0,573,5242,6059,9983,10200,
chr19	36630967	36641255	NM_001749	0	+	36631913	36640741	0	11	92,224,34,90,58,65,69,79,117,59,541,	0,931,2234,2586,2843,2998,5740,5910,6130,9512,9747,
chr19	38794197	38806587	NM_001039672	0	-	38795991	38806557	0	8	1950,94,156,58,79,105,239,88,	0,3870,4039,5234,5421,5666,5847,12302,
chr19	38865189	38874464	NM_002812	0	+	38865241	38874030	0	7	412,73,103,166,101,112,572,	0,1610,1802,4690,6349,7567,8703,
chr19	38893774	38899728	NM_174905	0	+	38893793	38899522	0	8	84,149,135,206,78,117,168,338,	0,203,425,1773,2209,2384,3775,5616,
chr19	39109827	39127594	NM_013234	0	+	39109908	39127560	0	8	140,99,121,75,67,78,126,66,	0,1149,4889,6840,13242,13413,15805,17701,
chr19	39138288	39222229	NM_004924	0	+	39138385	39220072	0	21	259,115,120,87,88,79,82,86,93,231,148,151,109,141,183,135,180,147,81,159,2316,	0,52951,53353,57285,58395,60468,61746,62608,66820,69437,70278,73889,75965,76288,76508,76782,78075,79308,80297,81347,81625,
chr19	39306061	39322434	NM_001398	0	-	39306252	39322412	0	10	296,151,72,71,65,49,125,89,208,74,	0,435,862,1031,1643,1894,2029,15656,15887,16299,
chr19	39327009	39342987	NM_001005335	0	-	39327361	39336717	0	13	411,96,58,202,122,281,72,73,95,88,238,119,52,	0,1014,1224,2027,2524,3726,4118,7472,7638,9278,9483,10946,15926,
chr19	39369199	39390258	NM_030593	0	-	39369794	39384459	0	15	751,67,71,52,77,56,60,130,69,57,107,42,114,49,113,	0,874,1072,2125,2261,2540,2872,5067,10527,11129,11295,11543,14854,15259,20946,
chr19	39923776	39926589	NM_001020	0	-	39923912	39926535	0	5	282,48,97,102,102,	0,385,528,2470,2711,
chr19	39971477	39984419	NM_001001563	0	+	39971493	39980460	0	11	124,151,32,22,59,120,105,99,157,107,4061,	0,1045,2047,2297,4706,4850,5349,5559,7223,7701,8881,
chr19	40325097	40337019	NM_001436	0	-	40325177	40336940	0	9	105,146,113,133,171,95,102,171,89,	0,210,2098,3253,4577,5775,5956,6159,11833,
chr19	40476911	40487671	NM_153001	0	+	40477109	40487212	0	11	234,99,94,147,110,94,168,77,169,56,573,	0,1141,1457,3289,3519,3730,8812,9065,9281,9657,10187,
chr19	40854331	40884397	NM_001031696	0	+	40872390	40884080	0	13	300,33,92,75,143,184,121,128,201,140,166,100,505,	0,17128,17994,18185,18348,19271,21483,21685,23248,26056,28184,29361,29561,
chr19	40953674	40971652	NM_000713	0	-	40953795	40971595	0	5	279,129,90,165,136,	0,3596,10387,10613,17842,
chr19	41082778	41097303	NM_138392	0	+	41082805	41097113	0	18	113,54,46,74,59,81,162,91,191,116,88,117,171,156,97,179,124,422,	0,358,523,684,1281,1589,3451,3693,3873,5478,6525,6728,9901,11751,12209,13371,13857,14103,
chr19	41257107	41271294	NM_004596	0	+	41257313	41271072	0	6	279,173,180,174,89,382,	0,6129,8228,11698,12384,13805,
chr19	41699123	41713444	NM_030622	0	+	41699169	41712393	0	9	223,166,150,161,180,142,188,142,1260,	0,1325,4560,5243,5490,8012,10231,12739,13061,
chr19	41725127	41767671	NM_021913	0	+	41725297	41765809	0	20	255,223,101,177,81,116,211,140,151,27,133,92,96,78,93,122,110,160,137,2214,	0,1413,1923,2657,11744,11960,18721,19247,19941,20471,23660,24393,29291,29520,33128,33623,34376,37229,38270,40330,
chr19	41836227	41859827	NM_000660	0	-	41836956	41858949	0	7	888,154,148,78,118,161,1233,	0,1805,11560,11847,14424,17972,22367,
chr19	41892278	41903264	NM_020158	0	-	41892537	41903233	0	6	352,90,141,122,114,179,	0,1140,3391,5467,6493,10807,
chr19	41903722	41930907	NM_000709	0	+	41903732	41930513	0	9	118,180,87,109,162,207,142,172,565,	0,12819,13105,16231,21317,24346,24811,25180,26620,
chr19	42364324	42376993	NM_001022	0	+	42364844	42375445	0	6	35,71,101,184,55,1575,	0,520,856,8776,9444,11094,
chr19	42460835	42463473	NM_006423	0	-	42460997	42463444	0	5	251,102,98,213,85,	0,334,1602,2052,2553,
chr19	42801186	42806776	NM_002573	0	-	42801229	42806461	0	5	331,123,117,90,393,	0,2935,3136,4915,5197,
chr19	42806283	42814973	NM_199285	0	+	42813736	42814892	0	3	372,607,551,	0,7447,8139,
chr19	44010870	44031353	NM_014297	0	-	44011001	44031329	0	7	184,117,90,130,149,145,105,	0,1225,2056,4718,19482,19796,20378,
chr19	44111375	44123781	NM_182498	0	-	44111768	44118456	0	3	884,206,72,	0,7005,12334,
chr19	45312315	45324678	NM_001013257	0	+	45312381	45322987	0	14	148,122,229,71,97,183,137,157,116,142,137,145,1241,506,	0,2166,3104,3419,4191,4379,5093,5545,9463,9682,9997,10287,10523,11857,
chr19	45458636	45496599	NM_001294	0	+	45458652	45496155	0	14	88,113,124,159,118,86,121,245,94,191,96,136,168,731,	0,6583,17707,19059,21963,29839,31076,31800,32701,35016,35471,35859,36854,37232,
chr19	46190711	46195574	NM_004597	0	-	46190810	46195146	0	4	274,180,106,151,	0,933,4433,4712,
chr19	46850343	46894232	NM_006247	0	+	46850353	46893603	0	13	131,242,148,122,66,99,106,143,88,41,179,82,692,	0,6661,28517,29366,36324,36693,37717,40006,40279,41321,41466,42964,43197,
chr19	47341392	47354103	NM_021575	0	-	47341703	47354023	0	4	413,60,150,83,	0,604,7857,12628,
chr19	47549166	47551882	NM_017854	0	-	47549244	47551872	0	3	344,93,218,	0,684,2498,
chr19	47634091	47713893	NM_005500	0	+	47634187	47712508	0	9	194,112,174,143,100,106,145,70,1478,	0,12659,19367,22063,24279,38983,66398,72836,78324,
chr19	47978406	47987476	NM_007059	0	-	47978672	47987417	0	12	395,183,136,76,78,110,74,76,55,85,83,285,	0,1382,1653,2556,4713,5148,5610,5808,8011,8145,8352,8785,
chr19	47990893	48018320	NM_003827	0	-	47991544	48018197	0	11	753,51,69,105,85,56,78,47,117,80,221,	0,2074,3151,4378,5324,5482,5779,7913,12996,15786,27206,
chr19	48281959	48287939	NM_003009	0	+	48282042	48284627	0	6	112,25,54,75,99,393,	0,2022,2161,2405,2587,5587,
chr19	48828808	48833810	NM_001425	0	+	48830101	48833727	0	5	59,93,103,141,253,	0,1278,1969,3800,4749,
chr19	48885832	48894808	NM_006801	0	-	48886549	48894615	0	5	752,253,159,101,284,	0,1654,6977,7848,8692,
chr19	49118587	49122435	NM_000979	0	-	49118628	49122400	0	7	117,70,124,99,108,87,38,	0,546,748,1395,1985,2460,3810,
chr19	49141202	49149444	NM_001217	0	-	49141375	49148889	0	9	199,166,155,73,96,186,143,75,622,	0,942,1359,1603,1842,2149,6481,7457,7620,
chr19	49223841	49243867	NM_017805	0	-	49224054	49243539	0	12	413,148,173,244,104,152,38,654,356,686,141,90,	0,1269,3752,4132,6200,6422,6808,8352,14611,18375,19561,19936,
chr19	49298320	49314286	NM_001190	0	-	49298682	49314264	0	11	401,75,141,86,143,164,120,111,201,75,46,	0,1364,1514,1873,2127,4611,4917,5123,11453,11936,15920,
chr19	49403568	49426629	NM_006184	0	+	49404053	49425681	0	13	61,146,108,133,104,186,91,59,93,93,171,106,1055,	0,474,4035,5441,10837,12699,13162,18414,18718,18882,20842,21515,22006,
chr19	49468565	49470136	NM_000146	0	+	49468764	49469992	0	4	301,147,126,297,	0,461,972,1274,
chr19	49471386	49496566	NM_002103	0	-	49472544	49496369	0	16	1482,81,164,96,127,114,79,60,107,121,118,145,186,192,182,315,	0,1645,2416,2798,6083,6490,9794,9968,13400,14125,14590,17331,17720,19064,23172,24865,
chr19	49497143	49519227	NM_006666	0	+	49497168	49519099	0	15	37,55,56,142,130,67,107,94,124,95,119,120,130,115,154,	0,5432,9392,10390,13131,13415,15889,16086,16601,17112,17305,20597,21134,21685,21930,
chr19	49949554	49955071	NM_017916	0	-	49949638	49954831	0	9	126,144,76,130,82,62,180,67,330,	0,253,726,1040,1529,1703,3177,4484,5187,
chr19	49956481	49974307	NM_153329	0	+	49956588	49973724	0	17	197,103,127,179,78,182,153,186,96,137,106,131,168,202,186,123,745,	0,5261,5735,6445,7597,8394,8659,9345,10629,10902,11192,11407,12513,12857,15156,15639,17081,
chr19	49990864	49995564	NM_012423	0	+	49990886	49995072	0	8	37,73,66,102,86,60,123,579,	0,2242,2624,2867,3171,3432,3817,4121,
chr19	49999690	50002965	NM_001015	0	+	49999713	50002892	0	5	38,132,76,130,197,	0,760,1086,1483,3078,
chr19	50031259	50046890	NM_020650	0	+	50031729	50046470	0	7	56,248,203,173,61,200,528,	0,464,6190,9030,11116,14550,15103,
chr19	50058724	50083829	NM_015953	0	-	50059007	50063948	0	10	355,109,188,119,160,82,106,71,119,58,	0,849,1081,1407,1622,3429,4466,5154,21291,25047,
chr19	50138548	50143400	NM_006270	0	-	50138832	50143355	0	6	369,119,109,103,88,198,	0,442,1327,1532,1751,4654,
chr19	50180408	50191707	NM_198318	0	+	50180537	50191502	0	10	165,102,156,64,143,88,116,151,122,289,	0,3335,4758,5044,6775,7602,7770,8941,9453,11010,
chr19	50270257	50310371	NM_130787	0	+	50270390	50310015	0	23	200,69,143,194,130,102,109,151,169,138,183,98,232,168,161,57,83,90,124,117,70,135,434,	0,14756,14946,15530,24934,25990,28629,31801,32326,32628,32967,33960,34389,34721,34980,35948,36106,36286,38452,38660,38871,39118,39680,
chr19	50310122	50316549	NM_025129	0	-	50310407	50316363	0	11	509,75,65,107,96,198,105,69,85,122,297,	0,1548,1708,1851,2297,2512,4497,4765,5385,5749,6130,
chr19	50372289	50380644	NM_032375	0	-	50373173	50379912	0	5	1028,170,78,386,785,	0,2514,2779,3884,7570,
chr19	50970044	50980105	NM_138411	0	-	50970881	50979645	0	5	168,208,131,101,719,	0,834,8537,9045,9342,
chr19	50979763	50994128	NM_206538	0	+	50979801	50985516	0	7	152,73,110,105,182,94,8723,	0,1422,2450,3604,4074,4377,5642,
chr19	52693304	52732771	NM_014225	0	+	52693349	52729234	0	15	123,91,101,233,148,156,115,71,135,174,61,155,143,92,3554,	0,11892,15911,21208,22634,22903,25727,25952,26477,29639,30137,30927,32047,35665,35913,
chr19	54606162	54610875	NM_004542	0	+	54606186	54610209	0	4	34,75,78,758,	0,259,3078,3955,
chr19	54677108	54693431	NM_024298	0	-	54677737	54692362	0	8	1017,177,361,160,127,130,79,243,	0,5373,7381,10295,13934,14962,15178,16080,
chr19	54694194	54698390	NM_024075	0	+	54695215	54697217	0	5	107,247,244,258,1361,	0,1017,1377,1772,2835,
chr19	54704725	54711515	NM_001013	0	+	54705052	54711443	0	5	31,122,123,187,250,	0,302,629,5418,6540,
chr19	54972911	54974961	NM_198988	0	-	54973269	54974775	0	1	2050	0
chr19	55587236	55599291	NM_133180	0	+	55587812	55598982	0	20	51,54,41,59,162,150,83,262,127,89,75,149,142,29,133,132,127,175,133,396,	0,539,2219,3130,3821,4260,4903,5362,5904,6223,6406,6585,7509,7747,9972,10192,10523,10845,11434,11659,
chr19	55670028	55678090	NM_178837	0	-	55670429	55678016	0	12	789,75,115,136,123,126,183,158,94,143,89,211,	0,872,1238,1979,2404,2632,2982,3472,6709,7197,7668,7851,
chr19	55773590	55791478	NM_012267	0	-	55773975	55790976	0	8	460,112,97,156,225,205,304,76,	0,3055,3663,3908,12175,15419,17176,17812,
chr19	55911112	55919156	NM_014501	0	-	55912803	55918957	0	4	2018,191,148,202,	0,4543,7070,7842,
chr19	56165415	56186082	NM_007279	0	+	56166470	56185434	0	12	1104,136,45,104,152,117,139,80,123,99,249,783,	0,5160,6127,6466,6988,8452,9556,14457,14620,15033,15394,19884,
chr19	56186560	56207133	NM_013333	0	+	56189993	56206722	0	10	241,329,250,125,84,304,111,84,258,620,	0,3332,10201,13675,14672,16559,17491,17759,19531,19953,
chr19	58898635	58906171	NM_001009	0	+	58899504	58906117	0	6	71,109,210,129,99,123,	0,868,5707,6090,7228,7413,
chr19	59055430	59062082	NM_005762	0	+	59056124	59061920	0	17	1034,113,133,136,117,115,147,115,107,37,49,253,320,124,87,138,339,	0,1361,1700,3312,3533,3728,3970,4230,4422,4676,4798,4924,5267,5673,5885,6083,6313,
chr19	59062932	59066472	NM_198426	0	-	59063015	59065579	0	6	211,62,131,180,192,241,	0,340,489,693,2479,3299,
chr19	59067078	59069978	NM_003969	0	-	59067455	59069748	0	6	518,64,104,39,95,339,	0,604,975,1180,1351,2561,
chr2	264868	278282	NM_007099	0	+	264964	277304	0	6	139,74,114,62,106,1056,	0,6997,7323,10271,12111,12358,
chr2	1635658	1748287	NM_012293	0	-	1637975	1748227	0	23	2437,114,133,121,209,135,1504,158,109,157,113,159,117,273,170,118,170,72,72,72,72,72,260,	0,3521,6959,7415,11481,12731,16285,21741,22513,28994,30185,31718,33071,34327,41756,45040,48306,51769,52193,55745,60041,61176,112369,
chr2	3501136	3523302	NM_018269	0	-	3502733	3523258	0	4	1717,180,120,164,	0,3448,16491,22002,
chr2	3622849	3628510	NM_001011	0	+	3623199	3628472	0	7	91,93,72,144,65,151,116,	0,332,557,1227,2450,4850,5545,
chr2	8868987	8977743	NM_020738	0	-	8870849	8967223	0	30	3125,237,99,132,57,114,224,179,163,145,89,244,141,290,152,166,180,165,178,99,99,99,198,99,99,99,99,99,144,134,	0,4586,5797,8010,18287,19029,21254,22608,41812,47890,49781,50038,50816,56883,57348,59789,61022,62202,64952,67913,69344,71542,74072,77413,83537,84379,88760,89837,98128,108622,
chr2	9543605	9563657	NM_022334	0	-	9546962	9558826	0	6	3429,93,137,79,107,156,	0,4636,8792,10701,15149,19896,
chr2	9614679	9629856	NM_001039613	0	+	9614695	9628458	0	6	97,53,149,162,119,1581,	0,1436,3671,6735,9881,13596,
chr2	9724095	9771126	NM_006826	0	-	9725414	9770581	0	6	1379,96,164,124,376,57,	0,3447,4198,7425,46192,46974,
chr2	10580093	10588453	NM_002539	0	-	10580849	10585158	0	12	901,215,113,163,84,82,135,173,174,119,110,207,	0,1541,1849,2044,3262,3522,3734,4127,4506,4963,5187,8153,
chr2	10861755	10925236	NM_001039362	0	+	10862975	10923389	0	14	102,155,68,86,95,92,99,69,93,94,138,98,133,1937,	0,1194,4872,32351,42701,47089,50209,50912,53158,53348,55955,56942,60613,61544,
chr2	10923516	10952911	NM_005742	0	-	10924383	10952822	0	13	936,97,159,73,85,141,115,131,107,127,58,142,108,	0,1543,3890,5306,5506,6358,7328,8404,9705,13690,14309,19108,29287,
chr2	15307039	15701458	NM_015909	0	-	15307171	15701428	0	52	408,129,139,140,196,90,203,219,335,251,111,230,138,77,121,114,168,90,158,114,114,113,230,103,123,63,134,174,186,154,84,137,105,79,141,152,126,258,194,64,129,69,139,99,134,134,44,48,78,37,55,147,	0,12072,19826,23348,51857,65506,67629,71552,108568,109935,120157,125621,141300,142255,160834,161283,163682,185076,186637,189387,199664,207692,212686,216299,227311,229497,235252,248630,250611,257399,260795,294285,294771,300413,300748,301466,306306,307151,308771,311310,321978,337229,344296,367627,369502,372307,384577,386510,387145,389867,391664,394272,
chr2	15731991	15771225	NM_004939	0	+	15732057	15771030	0	26	82,52,64,30,97,48,84,84,77,73,77,115,139,61,99,90,189,52,147,92,73,73,43,96,121,326,	0,3277,3622,4866,5507,7801,10680,11324,11946,12569,14082,14282,15307,21356,25376,26313,28340,29197,31568,35186,36577,36770,36929,37734,38122,38908,
chr2	20232410	20251389	NM_014713	0	-	20232965	20251281	0	7	630,99,96,123,77,121,219,	0,1667,2317,4666,4888,8241,18760,
chr2	24290455	24299196	NM_016047	0	-	24290631	24299099	0	4	266,139,119,127,	0,735,6490,8614,
chr2	25013135	25016251	NM_001013663	0	-	25013279	25016246	0	2	315,257,	0,2859,
chr2	26413503	26467500	NM_000182	0	-	26414118	26467464	0	20	761,146,115,196,69,141,87,172,135,110,57,119,123,103,120,139,134,71,42,103,	0,848,1675,2942,3935,4457,7056,10514,13427,19145,21935,23808,24418,39556,41524,43581,46219,48298,48466,53894,
chr2	26467806	26513333	NM_000183	0	+	26477122	26512821	0	16	52,72,45,100,45,100,88,188,181,122,80,48,88,75,165,548,	0,9308,9491,18441,25014,28712,32134,33675,34196,35055,37906,38065,39178,39944,40468,44979,
chr2	27255832	27264562	NM_017727	0	+	27255883	27263705	0	17	202,200,151,135,83,106,82,102,142,92,49,114,118,97,169,152,984,	0,1102,2170,2629,3005,3522,3740,4112,4596,5181,5519,5737,6082,6776,7065,7380,7746,
chr2	27274535	27282403	NM_001035507	0	+	27275826	27282337	0	11	126,261,172,164,178,179,457,170,136,203,346,	0,1245,1734,2228,2962,3407,4014,4955,5635,6732,7522,
chr2	27532359	27545964	NM_002437	0	-	27532779	27545384	0	8	490,53,33,96,93,116,75,46,	0,2407,2722,3001,3187,3501,12955,13559,
chr2	27593482	27600402	NM_014748	0	+	27593610	27599586	0	15	191,75,118,65,111,91,88,70,93,204,126,78,75,42,930,	0,653,2007,2631,3245,3469,3730,4073,4445,4890,5230,5490,5697,5863,5990,
chr2	27851916	27874378	NM_007266	0	+	27851925	27873067	0	14	120,94,40,67,38,79,95,46,147,83,40,91,108,1397,	0,809,1977,2784,3583,5796,6090,9160,9835,10993,12190,13379,18786,21065,
chr2	28113481	28561767	NM_199193	0	+	28117423	28532991	0	14	228,66,152,77,95,195,75,110,100,71,83,154,72,451,	0,1768,3918,39217,97378,134611,155110,238656,346587,350708,354165,407723,419467,447835,
chr2	33359663	33624575	NM_000627	0	+	33359804	33623612	0	30	364,225,275,103,72,123,168,228,23,100,99,126,126,123,120,123,123,123,123,126,126,144,183,87,129,141,171,123,150,1145,	0,52259,53980,82955,87483,109065,118080,122687,124991,128125,128697,139059,140368,141204,145442,158563,165854,166925,174837,180547,208241,212770,226000,226832,228793,229619,230736,254587,262536,263767,
chr2	38789110	38830070	NM_138394	0	-	38791323	38829768	0	13	2269,99,58,202,122,218,72,73,97,86,238,119,491,	0,6230,6417,7164,7835,11241,15492,19944,20103,21872,23675,29561,40469,
chr2	42576477	42588357	NM_004718	0	-	42578358	42588301	0	3	2022,132,128,	0,3874,11752,
chr2	44113362	44223128	NM_133259	0	-	44115738	44223086	0	38	2433,143,85,75,116,140,205,89,127,109,143,91,69,107,125,208,86,131,114,45,78,107,58,28,67,94,119,108,106,146,145,127,87,59,122,123,197,191,	0,3510,8321,10410,12995,13242,15096,19468,26208,31801,32032,38843,39669,47966,48530,57463,59108,59889,61033,61507,61898,62188,63378,64349,71161,74317,77364,87383,87571,87926,88390,88867,89919,90770,90931,93602,96014,109575,
chr2	47129014	47142945	NM_139279	0	-	47132601	47136310	0	4	3719,160,155,84,	0,5934,7147,13847,
chr2	54091205	54198130	NM_014614	0	-	54093225	54197921	0	47	1505,139,134,163,156,129,86,209,132,92,105,153,126,70,154,82,130,54,137,210,132,96,63,99,56,57,56,96,158,216,68,70,99,151,65,90,187,266,93,123,75,64,150,45,117,141,451,	0,2016,2678,5307,10270,11558,21621,23190,23789,24652,26035,28739,29605,30938,31514,32735,33801,34232,35812,37281,39956,42529,42737,44251,44441,44715,46006,55082,56124,56820,58448,58980,59252,61470,61890,63325,64048,67766,68599,70536,72018,72695,73322,75887,84352,85074,106474,
chr2	54683463	54898583	NM_003128	0	+	54753555	54895706	0	36	192,195,152,174,92,81,116,113,188,118,159,303,154,871,138,757,203,91,147,264,225,90,282,131,205,375,245,139,85,197,113,64,239,174,43,3096,	0,70045,142765,155834,159880,161281,161751,165073,165973,167152,168477,169605,171770,172606,173565,174528,176239,181386,186656,187996,188902,189601,189867,190804,192659,193288,197282,198743,199587,201523,202827,203609,208126,209588,211277,212024,
chr2	55459540	55462989	NM_002954	0	+	55459960	55462713	0	6	304,65,55,86,132,426,	0,403,958,1714,2426,3023,
chr2	55746730	55772216	NM_080667	0	+	55746937	55772144	0	10	322,65,102,115,88,52,103,137,150,174,	0,2507,4126,9283,14278,16117,17888,24343,24625,25312,
chr2	56093101	56150917	NM_001039348	0	-	56094207	56149575	0	12	1268,196,124,120,120,120,123,387,49,88,41,72,	0,4753,5033,8979,10656,11779,15645,51698,52252,56393,56932,57744,
chr2	62095219	62115791	NM_006430	0	-	62095826	62115642	0	14	622,114,235,131,111,97,140,133,122,143,109,90,53,276,	0,1355,3997,4373,4917,5112,8010,8835,9308,10784,12201,15374,16935,20296,
chr2	63816096	63834330	NM_005917	0	+	63816177	63834121	0	9	84,99,97,176,123,177,114,90,335,	0,5525,6460,8436,10207,15733,16317,16976,17899,
chr2	65454828	65498387	NM_001005386	0	+	65455043	65495868	0	10	263,111,15,216,73,137,150,146,133,2690,	0,12157,14354,18829,23332,26033,27850,33552,37348,40869,
chr2	69240275	69399689	NM_053034	0	+	69240631	69399516	0	15	508,72,72,82,34,80,69,81,61,99,70,79,96,42,191,	0,26900,31598,57503,58610,59878,62446,64264,77715,89698,109873,111421,139025,157104,159223,
chr2	69623257	69664567	NM_001002755	0	-	69623377	69664554	0	8	165,175,61,115,67,136,104,75,	0,4238,9896,19059,23412,27456,35776,41235,
chr2	70485268	70508317	NM_016297	0	+	70485296	70504524	0	6	140,207,175,212,153,4452,	0,1223,3075,16822,17377,18597,
chr2	70508493	70520872	NM_003096	0	-	70508765	70520781	0	4	323,125,23,123,	0,6706,7988,12256,
chr2	71213071	71222003	NM_144582	0	-	71215729	71221887	0	6	2774,103,68,154,80,186,	0,2973,3807,5888,7754,8746,
chr2	73461435	73480133	NM_006429	0	+	73461506	73479989	0	12	77,154,107,126,53,172,165,189,98,133,207,366,	0,5335,6129,8696,9689,10236,13454,14683,15511,15998,16918,18332,
chr2	74154006	74186073	NM_080918	0	+	74154037	74185863	0	5	173,113,188,100,237,	0,12030,19839,31266,31830,
chr2	74362526	74375039	NM_001035505	0	-	74362648	74375001	0	3	259,115,92,	0,9789,12421,
chr2	74588280	74601862	NM_023019	0	-	74588625	74601479	0	27	483,90,80,184,134,15,167,143,126,132,162,150,63,69,169,161,153,117,192,105,160,79,205,198,192,21,413,	0,898,1496,1840,2140,2460,3921,4361,4739,5090,5305,5629,5891,6198,6542,6817,7574,7944,8146,8811,9032,9312,9467,9825,10383,11774,13169,
chr2	74648856	74652882	NM_032118	0	+	74649280	74652828	0	10	87,223,63,67,54,128,101,163,75,186,	0,423,1140,1589,1748,2125,3145,3345,3687,3840,
chr2	74685564	74688008	NM_012477	0	+	74685729	74687808	0	4	234,103,177,661,	0,1205,1435,1783,
chr2	74753778	74756833	NM_181575	0	-	74753926	74756756	0	12	185,119,116,120,103,67,74,73,185,151,138,127,	0,289,596,819,1084,1288,1596,1765,2099,2480,2710,2928,
chr2	75185769	75197255	NM_019896	0	+	75185806	75196549	0	4	250,85,42,720,	0,698,1462,10766,
chr2	84650651	84686404	NM_003849	0	-	84650869	84686393	0	9	245,189,152,84,58,213,117,104,108,	0,1887,7980,9824,17519,17719,19756,26121,35645,
chr2	85132779	85133795	NM_021103	0	+	85133141	85133547	0	3	63,115,283,	0,347,733,
chr2	85569077	85581651	NM_017750	0	-	85570364	85581630	0	11	1427,160,167,110,139,120,198,202,242,183,193,	0,1684,2044,2284,2639,4020,7429,8085,8825,9725,12381,
chr2	85621875	85637489	NM_001747	0	-	85622015	85629268	0	10	206,89,133,93,150,165,155,173,36,50,	0,785,3267,3937,4383,6412,6776,7032,7370,15564,
chr2	85771842	85788616	NM_000821	0	-	85777056	85788551	0	15	5407,196,148,131,170,152,132,266,164,107,79,166,159,171,108,	0,5835,6205,6760,7092,7696,8219,8512,9423,10764,11462,13720,14197,16095,16666,
chr2	85804708	85809154	NM_003761	0	+	85804769	85808839	0	3	64,159,456,	0,1423,3990,
chr2	85822867	85824831	NM_016494	0	+	85822886	85824627	0	5	105,131,110,75,264,	0,774,1077,1359,1700,
chr2	85843308	85876406	NM_006590	0	+	85843318	85875931	0	13	278,70,95,137,153,226,78,68,189,143,136,87,523,	0,3034,5299,7460,9353,14535,19867,21183,23017,24790,28762,31744,32575,
chr2	86371054	86422893	NM_006839	0	-	86371390	86422505	0	15	950,130,132,224,15,130,136,104,137,96,138,112,190,74,433,	0,2136,3770,7365,9628,14660,15604,18044,22576,26817,27276,29718,35501,37367,51406,
chr2	86730552	86790566	NM_016079	0	-	86732926	86790471	0	6	2520,115,122,180,61,140,	0,4049,6928,25788,38822,59874,
chr2	96940075	96971284	NM_014014	0	-	96940749	96971175	0	45	818,93,82,161,177,144,122,165,190,109,109,152,179,192,228,161,174,190,155,119,107,84,81,153,198,189,132,111,150,124,194,171,156,138,174,84,137,100,153,99,56,193,172,164,154,	0,919,2566,2743,3201,3469,3899,4209,4471,5113,7476,8863,9197,9475,10020,10842,11973,12350,12668,13101,13525,14325,14699,14889,15461,15988,16346,17054,17413,18634,18978,21150,22198,22595,23025,23299,23946,24265,24477,24991,26660,27186,28821,30367,31055,
chr2	98262524	98264846	NM_001862	0	+	98262549	98264571	0	4	128,74,100,388,	0,1005,1282,1934,
chr2	99953851	100017788	NM_015904	0	+	99954017	100015877	0	24	201,126,85,673,218,151,99,90,75,290,108,111,68,142,132,183,162,132,132,77,165,139,162,2019,	0,22847,23076,23759,26256,26882,31104,32003,34267,38958,41630,41929,44770,45391,52329,52830,53155,55578,56878,57120,57330,59371,61359,61918,
chr2	101618750	101623729	NM_000993	0	+	101619163	101622843	0	5	27,107,126,113,918,	0,413,1869,3670,4061,
chr2	110300375	110371543	NM_178584	0	-	110301885	110371404	0	10	1526,188,133,169,97,162,187,196,118,169,	0,3251,10288,21567,22964,25016,31782,42327,42922,70999,
chr2	113342185	113346617	NM_032309	0	+	113342224	113346466	0	4	41,141,166,175,	0,1365,1591,4257,
chr2	114195267	114253781	NM_172003	0	+	114195445	114253320	0	15	332,87,97,92,60,38,47,87,45,57,52,69,66,130,568,	0,3660,6076,7273,15448,17050,22982,24717,27438,33342,44486,56066,56238,57429,57946,
chr2	114647665	114720173	NM_005721	0	+	114647856	114715032	0	12	235,56,125,111,96,108,144,174,93,126,84,5237,	0,23083,26795,37256,41212,44190,49870,52097,61390,61631,65534,67271,
chr2	120124552	120130136	NM_020548	0	+	120125160	120129894	0	5	114,81,118,63,316,	0,587,1211,3763,5268,
chr2	121010427	121052286	NM_002881	0	+	121036240	121050836	0	5	129,161,209,178,1570,	0,25766,33022,36728,40289,
chr2	128848773	128953249	NM_020120	0	+	128848931	128947316	0	41	216,136,83,131,113,175,97,79,101,100,61,92,151,120,86,136,132,165,121,99,24,95,207,132,131,96,103,80,190,159,86,85,89,102,85,183,161,115,117,166,5959,	0,6229,12732,16738,18434,21884,23924,25065,29156,29999,31986,36161,37829,41941,43676,47517,51894,54603,61584,64289,65192,66052,68314,69260,69938,73530,79088,80005,81373,82581,83573,85614,86632,87268,88586,89690,90930,92475,95483,96249,98517,
chr2	136289053	136482839	NM_015361	0	+	136362415	136481862	0	26	150,209,211,42,90,115,79,60,141,109,96,38,51,227,255,149,300,124,155,152,104,173,145,83,85,1333,	0,71016,73322,84668,85184,90010,91170,100234,100377,104406,104604,107134,107255,107412,110052,113895,120249,129786,143848,148689,177949,178575,184066,190440,190985,192453,
chr2	136597195	136634013	NM_005915	0	-	136598404	136633935	0	17	1326,140,156,136,162,129,156,108,142,142,151,146,166,250,111,147,185,	0,4919,6611,8427,11776,13161,17102,18271,19675,22981,25387,26506,26937,28985,30625,33071,36633,
chr2	136663450	136743196	NM_001349	0	-	136664885	136743038	0	16	1527,72,112,81,43,147,148,135,112,60,81,103,103,93,58,224,	0,5258,5501,6605,8588,10345,14572,16903,18506,26902,28029,37497,55515,73393,77516,79522,
chr2	150426150	150444289	NM_015702	0	-	150426487	150443611	0	8	532,87,131,106,218,145,61,112,	0,1448,6074,6800,9794,12490,17452,18027,
chr2	157292890	157442915	NM_000408	0	+	157332617	157439430	0	17	135,110,172,125,98,164,165,145,194,135,176,132,159,113,79,99,3611,	0,39719,59665,74417,75841,76954,113229,114223,121010,132446,132984,133708,134755,142510,142707,143311,146414,
chr2	162164935	162268228	NM_005805	0	+	162175336	162267911	0	12	180,133,52,72,120,71,151,108,75,126,63,416,	0,8012,10397,59053,59359,61682,62747,77039,82679,86653,100412,102877,
chr2	170655380	170668571	NM_003142	0	+	170657470	170668266	0	12	106,75,104,175,108,101,72,43,141,187,141,394,	0,2081,6603,6794,7914,8100,9611,9989,11412,11987,12312,12797,
chr2	170668266	170681415	NM_014168	0	-	170668329	170681107	0	7	102,50,52,83,182,115,417,	0,700,3720,7804,9335,10186,12732,
chr2	172543978	172606668	NM_001378	0	+	172546665	172604399	0	18	159,117,118,18,91,60,116,96,163,100,126,147,114,134,145,141,126,2383,	0,2678,5308,19078,19818,25298,27859,38149,38450,38725,39322,40352,40836,41248,42240,56580,58333,60307,
chr2	172964165	172967628	NM_004405	0	-	172965270	172967266	0	3	1507,185,762,	0,2024,2701,
chr2	173292313	173371186	NM_000210	0	+	173292516	173366607	0	26	385,125,80,256,132,211,194,89,119,99,62,161,144,116,190,84,80,78,103,174,99,111,99,126,130,2368,	0,37953,39895,41539,43388,46469,47343,48011,48809,52055,52404,57196,57535,59437,59678,59961,60142,60375,60540,61899,63438,63635,63839,70389,74186,76505,
chr2	174937174	175113260	NM_001011708	0	-	174940153	175006627	0	10	3081,123,97,141,98,81,176,128,144,81,	0,6521,8705,9477,50733,51148,69378,150586,156861,176005,
chr2	175663536	175870109	NM_001822	0	-	175664843	175869640	0	13	1479,106,138,78,174,85,78,289,114,32,56,39,488,	0,2898,10096,12702,13500,25625,48071,79031,116249,119725,146079,153355,206085,
chr2	176040985	176046438	NM_001689	0	-	176043015	176046121	0	5	2145,194,81,112,55,	0,2799,3840,5097,5398,
chr2	178077421	178088687	NM_194247	0	+	178077527	178084027	0	11	178,123,147,211,90,96,81,141,123,68,4552,	0,2845,3056,3284,3809,3982,4166,5011,6343,6553,6714,
chr2	183580983	183659190	NM_018981	0	+	183582813	183641859	0	24	227,57,350,163,51,83,132,94,78,44,138,90,114,115,128,117,102,156,134,54,148,120,105,17343,	0,759,1684,3750,5768,12319,12606,13591,14773,16242,19992,24042,24986,27341,35401,35815,38746,40057,41435,42580,42903,46425,59059,60864,
chr2	183773842	183903185	NM_013436	0	-	183790429	183902827	0	31	16704,90,110,117,94,81,83,94,98,131,219,132,140,120,133,146,59,82,133,107,97,57,157,49,138,91,143,57,93,111,466,	0,17701,19002,19668,21580,25637,26178,32955,43290,43678,43998,47347,48342,53044,55561,58101,67778,69719,72129,73706,74171,77056,79915,85724,86586,92838,93012,93859,94118,114691,128877,
chr2	187454782	187545628	NM_002210	0	+	187455065	187542019	0	30	468,131,92,115,62,46,126,45,44,57,53,203,192,46,108,59,155,138,68,148,93,80,81,106,159,114,114,108,123,3705,	0,11965,32283,35417,40741,43273,46026,47009,48221,48353,50859,51330,56630,59784,61926,64594,66191,68982,73712,74438,75070,76648,77094,77615,78706,79645,85548,85764,86757,87141,
chr2	188328956	188419162	NM_006287	0	-	188331662	188368495	0	8	2813,180,93,177,39,198,123,236,	0,3523,19894,20581,24107,32651,39418,89970,
chr2	189839098	189877472	NM_000090	0	+	189839215	189876500	0	51	196,203,51,114,81,54,54,54,54,54,54,45,54,45,54,99,45,99,54,108,54,99,54,99,54,54,54,54,45,99,108,54,54,54,54,108,54,54,162,108,108,54,108,54,108,54,108,298,188,243,1119,	0,10387,10824,11292,12686,13708,14217,15023,15723,15934,16631,17114,17296,17811,18514,18988,19665,19861,20168,20351,20673,21319,21752,22025,22792,22963,23327,23893,24301,24912,25097,25469,27024,27163,27925,28582,29038,29361,29609,29884,30977,31833,31972,32564,33127,33512,33662,34551,35805,36275,37255,
chr2	189896623	190044487	NM_000393	0	-	189898795	190044330	0	54	2319,240,188,292,108,54,108,54,108,54,108,108,162,54,54,108,54,54,54,54,108,99,45,54,54,54,54,99,54,99,54,108,54,99,45,99,54,45,54,45,54,54,54,54,54,45,78,111,54,33,33,14,225,254,	0,3018,4718,7374,9688,10822,11253,13281,13902,16311,17449,18671,19422,20274,20851,21013,21526,21997,22261,25075,25422,26531,26951,28832,29664,30967,31112,31274,32082,32659,33106,34492,34831,36117,36328,36888,40142,43495,46618,47165,48080,49092,52086,53262,53821,54828,56797,60412,65379,66829,68209,72366,78327,147610,
chr2	198283520	198299817	NM_001005526	0	-	198283655	198299723	0	5	155,115,105,167,122,	0,1631,2232,5011,16175,
chr2	198351307	198364564	NM_002156	0	-	198351769	198363572	0	12	615,179,175,246,100,169,94,96,83,253,176,59,	0,1274,1733,2418,3613,6740,7573,8073,8710,10556,12091,13198,
chr2	198365102	198368173	NM_002157	0	+	198365160	198367983	0	4	61,165,90,241,	0,695,2660,2830,
chr2	201676268	201688569	NM_014670	0	+	201677940	201686901	0	12	445,74,177,95,66,136,110,171,39,49,123,1700,	0,1662,3795,4121,4779,5560,6428,6677,7209,8526,9637,10601,
chr2	201936723	201950473	NM_002491	0	+	201943605	201950338	0	3	59,142,292,	0,6880,13458,
chr2	202316462	202345569	NM_018571	0	+	202319563	202344898	0	12	199,107,81,100,122,109,124,172,105,245,43,815,	0,3006,7044,18213,21215,22907,23879,25879,26347,26617,27749,28292,
chr2	202484908	202508226	NM_001044385	0	-	202488977	202508123	0	12	4137,122,94,74,192,124,158,121,138,62,32,145,	0,5840,7135,7890,9044,9543,11865,13125,16562,18803,20707,23173,
chr2	203070893	203103320	NM_001005782	0	-	203071975	203103174	0	4	1151,72,78,158,	0,4564,8186,32269,
chr2	206979540	207024168	NM_005006	0	-	206988908	207018402	0	19	9460,73,135,176,155,161,130,129,146,115,135,186,131,82,77,108,92,65,104,	0,11722,11893,12980,15271,18128,23668,27124,27869,29201,30075,32086,32714,32936,34203,35001,37602,38801,44524,
chr2	207024317	207027653	NM_021121	0	+	207024703	207027607	0	7	91,101,123,127,67,126,201,	0,365,994,1752,2444,2895,3135,
chr2	209100950	209119867	NM_005896	0	-	209101802	209116275	0	10	943,163,141,152,178,106,292,138,74,205,	0,2844,3636,5767,7200,9092,12142,15203,17659,18712,
chr2	210444402	210598834	NM_031847	0	+	210517894	210595121	0	13	77,65,77,291,114,78,62,148,341,93,82,113,3929,	0,357,45374,73463,98893,101071,120598,125901,130235,143916,146030,150171,150503,
chr2	211295974	211341483	NM_006055	0	-	211299210	211341120	0	10	3313,73,177,183,147,136,208,118,97,140,	0,4136,4965,6439,9347,10057,23856,40708,45065,45369,
chr2	211421322	211543831	NM_001875	0	+	211421457	211542709	0	38	261,110,145,90,57,93,90,129,107,139,78,99,96,190,158,129,145,211,199,177,119,142,66,64,182,195,68,76,78,108,90,171,75,99,60,113,130,1221,	0,16699,19747,20822,23115,26018,31459,33507,34201,35232,36280,37909,38888,42773,43956,45603,48503,50132,51762,55518,59824,81103,82551,83397,85885,91264,91874,93764,97426,99926,102000,103886,106524,111587,118303,119129,120408,121288,
chr2	216176781	216214487	NM_004044	0	+	216176865	216214378	0	16	103,127,77,67,89,152,157,126,108,86,90,129,93,183,156,229,	0,439,6098,7606,13182,13928,14763,20323,21291,22860,23976,26720,32720,34700,37035,37477,
chr2	216225162	216300791	NM_212476	0	-	216226277	216300525	0	44	1187,111,107,126,165,139,467,90,180,90,177,88,188,114,156,165,117,270,90,183,192,87,169,95,267,273,195,90,129,177,181,122,144,129,153,177,180,192,159,138,132,138,129,414,	0,1529,4439,5065,7423,9854,11469,12882,14774,15189,16058,17735,18690,21772,22888,23580,24420,26249,27772,31192,34088,36697,37240,38817,43949,45798,46687,47668,47858,49123,49494,54397,58802,60233,61651,62910,63706,64654,67740,70275,71393,72884,74256,75215,
chr2	216903110	216946532	NM_018441	0	-	216903997	216946464	0	8	973,112,111,97,82,166,134,192,	0,5516,10875,13061,20507,26924,27997,43230,
chr2	216974070	217071016	NM_021141	0	+	216974159	217069925	0	21	110,114,184,49,123,192,115,139,113,63,138,91,134,194,94,70,110,97,68,75,1106,	0,3668,7311,8398,9695,12714,16569,18188,21527,22977,27740,28741,31838,38735,50720,52631,80877,83291,85571,94974,95840,
chr2	217363566	217368809	NM_000998	0	+	217363597	217366127	0	4	34,129,83,2746,	0,426,1105,2497,
chr2	217498142	217529158	NM_000597	0	+	217498246	217528827	0	4	546,230,141,496,	0,27137,28438,30520,
chr2	217536827	217560272	NM_000599	0	-	217541473	217559498	0	4	4778,120,230,1111,	0,6007,6745,22334,
chr2	219082119	219119071	NM_005731	0	+	219082193	219118638	0	10	148,35,113,46,187,94,127,101,101,458,	0,8523,11341,16955,21267,21994,28023,31967,32424,36494,
chr2	219128851	219134860	NM_001087	0	-	219129255	219134809	0	11	480,155,91,104,116,84,145,140,120,153,172,	0,891,1242,1450,1702,1935,2314,2718,3365,5253,5837,
chr2	219524405	219528166	NM_004328	0	+	219525710	219528109	0	9	61,209,369,140,195,64,170,118,310,	0,354,1256,1723,2076,2514,2827,3200,3451,
chr2	220084101	220094358	NM_024085	0	-	220085168	220092746	0	15	1073,146,223,118,179,249,180,154,749,142,162,65,44,132,102,	0,1367,1700,2670,2892,3265,4205,4489,4726,5691,6031,7489,8390,8542,10155,
chr2	220363612	220371711	NM_205847	0	+	220364697	220371520	0	13	364,55,98,104,187,60,131,135,98,47,93,169,292,	0,1070,1230,2585,2960,3491,5192,6337,6567,6824,7089,7363,7807,
chr2	220403675	220408531	NM_024536	0	-	220404104	220408260	0	4	1689,180,574,585,	0,1992,2662,4271,
chr2	223431617	223520811	NM_005687	0	-	223436589	223520792	0	17	5124,156,118,93,81,208,62,52,62,71,109,151,116,70,155,56,77,	0,33029,46912,52746,56751,57373,57815,61938,63214,64705,66300,67492,72681,73963,75952,81841,89117,
chr2	224839764	224904036	NM_006216	0	-	224840583	224866617	0	9	857,84,90,101,199,198,228,281,221,	0,2496,5263,7633,9704,16755,23067,26594,64051,
chr2	228192227	228222552	NM_020194	0	+	228194461	228221833	0	11	14,112,178,221,170,89,75,159,60,85,851,	0,1166,2094,3114,4907,12780,15233,19714,25002,28165,29474,
chr2	230222344	230579271	NM_139072	0	-	230223255	230579139	0	13	1023,247,132,114,123,225,114,154,146,167,95,309,408,	0,9244,30636,49603,60479,89687,119511,155154,189318,228229,230765,233951,356519,
chr2	231729656	231743963	NM_001012514	0	+	231729740	231742814	0	5	204,189,111,151,1241,	0,10678,11915,12458,13066,
chr2	231921580	232037540	NM_002807	0	+	231921739	232035426	0	25	175,44,74,170,206,144,227,61,129,89,79,174,112,197,96,65,115,117,103,170,93,87,147,156,292,	0,4400,5381,5639,10039,13158,15322,18644,20167,21792,22669,23274,26016,26700,28152,30250,81869,89373,96697,104473,106768,108333,109004,113699,115668,
chr2	232573234	232578250	NM_002823	0	+	232573416	232577561	0	5	227,72,94,74,737,	0,2823,3365,3918,4279,
chr2	232597142	232645992	NM_002601	0	-	232597661	232645824	0	5	601,106,126,89,218,	0,4754,5580,6667,48632,
chr2	233243460	233247599	NM_001632	0	+	233243512	233246505	0	11	128,117,116,175,173,135,73,135,192,117,1393,	0,220,449,762,1013,1435,1669,1872,2089,2500,2746,
chr2	233498313	233547486	NM_025202	0	+	233498414	233546429	0	4	403,148,135,1192,	0,29198,38705,47981,
chr2	237994531	238009117	NM_006710	0	+	237994607	238006385	0	8	154,71,49,133,108,63,48,2812,	0,1238,2716,3973,8201,9933,10933,11774,
chr2	241375079	241407493	NM_002081	0	+	241375335	241405707	0	9	422,159,392,166,131,120,134,176,2019,	0,23367,26528,27684,28953,29193,29414,29810,30395,
chr2	242166678	242255257	NM_005336	0	-	242169015	242206284	0	28	2424,129,117,186,144,135,105,155,139,219,222,219,132,87,114,105,140,79,105,108,207,216,207,216,158,113,65,273,	0,2569,2889,3495,6556,7857,8226,9351,11385,12338,12637,15196,19488,19792,20739,20980,22577,25693,26129,27787,28110,28920,29336,35447,37184,39530,41213,88306,
chr2	242254601	242293441	NM_001008491	0	+	242263647	242289589	0	14	424,101,26,121,87,124,135,118,102,146,84,58,131,2060,	0,2312,9029,10806,19939,20788,22195,22486,27805,28565,30979,32947,34886,36780,
chr20	327754	335506	NM_024958	0	+	330287	334279	0	4	32,115,195,1653,	0,2138,2527,6099,
chr20	1352355	1373816	NM_054014	0	-	1352755	1373642	0	4	529,113,48,211,	0,3779,21122,21250,
chr20	2442287	2451435	NM_003091	0	-	2442574	2451336	0	7	298,126,139,153,112,152,102,	0,994,1447,2105,4066,5965,9046,
chr20	2821342	2847378	NM_080413	0	+	2821420	2847220	0	20	131,89,98,129,145,116,123,56,90,36,109,135,109,98,108,78,170,97,104,303,	0,19022,19357,19542,19752,20051,20273,20528,20918,22368,22593,23252,23482,23668,23850,24281,24451,24702,25515,25733,
chr20	3190143	3204506	NM_033453	0	+	3190197	3204108	0	8	120,58,65,74,32,116,77,495,	0,3671,3821,4487,5783,9019,12343,13868,
chr20	3451664	3596693	NM_139322	0	+	3451754	3596492	0	25	500,84,114,129,206,169,91,244,184,155,85,221,122,139,191,220,186,234,138,94,53,95,79,158,219,	0,64235,69204,74744,76266,78152,88375,89644,91258,92191,94330,101713,104809,105841,107564,111117,112880,113629,120151,123461,125359,126888,129928,133087,144810,
chr20	3734154	3748400	NM_001039140	0	-	3734704	3740747	0	6	651,123,139,143,180,91,	0,889,1961,5028,6499,14155,
chr20	5080483	5093733	NM_001009924	0	-	5081436	5090076	0	5	1094,123,114,106,345,	0,6350,9494,11662,12905,
chr20	6055491	6104191	NM_017671	0	-	6057819	6100201	0	15	2502,142,125,222,107,125,50,132,108,103,214,147,234,169,771,	0,4591,9195,10221,12932,14120,20094,22057,22679,32687,35453,37632,40966,44559,47929,
chr20	7957992	8000408	NM_021156	0	-	7962897	8000260	0	8	5276,64,102,46,129,46,116,324,	0,6448,9942,18680,22386,24150,32854,42092,
chr20	17550719	17590564	NM_006870	0	+	17550853	17587791	0	4	137,308,77,2883,	0,30663,34480,36962,
chr20	19998438	20014273	NM_181527	0	+	19998668	20013831	0	6	247,25,91,136,146,528,	0,4661,7882,8989,14713,15307,
chr20	21283968	21370463	NM_012255	0	+	21284036	21369976	0	30	143,128,112,112,59,90,73,51,158,75,134,58,108,45,132,119,136,108,90,73,84,98,80,57,69,132,128,64,139,553,	0,22948,23159,25228,27150,27285,28230,28437,28952,30213,30373,30606,30747,35713,37390,40759,43084,44815,45010,46058,51458,52749,53255,54405,62090,62242,65132,78663,83537,85942,
chr20	23614293	23618592	NM_000099	0	-	23614552	23618499	0	3	343,114,336,	0,1597,3963,
chr20	24943560	24973387	NM_020531	0	-	24944448	24973324	0	9	1098,193,135,175,117,93,116,117,158,	0,5967,6601,7272,8535,10720,15842,20978,29669,
chr20	25280849	25371471	NM_001042472	0	-	25281480	25371339	0	13	671,128,79,83,80,38,130,46,31,120,106,125,323,	0,2005,3336,6619,7752,8243,9232,14711,16834,19985,23111,39013,90299,
chr20	30102212	30157370	NM_178580	0	+	30102354	30156031	0	13	325,99,83,89,86,126,58,84,37,103,86,203,448,	0,13074,23769,30537,34619,34797,35654,40336,45201,47224,51800,53668,54710,
chr20	31290492	31331814	NM_053041	0	-	31291183	31331197	0	9	768,49,50,91,38,57,103,54,701,	0,1332,1749,2123,3892,4013,25207,25403,40621,
chr20	31995762	32031569	NM_003098	0	-	31996312	32031426	0	8	643,188,197,131,208,205,186,453,	0,744,2178,4339,4618,9762,30884,35354,
chr20	32581716	32672690	NM_016732	0	+	32659880	32666355	0	10	221,83,265,73,48,167,114,218,49,4975,	0,37611,78155,79652,79908,81963,82791,83117,84594,85999,
chr20	32868073	32891161	NM_000687	0	-	32868839	32891076	0	10	898,195,118,88,208,113,150,76,191,113,	0,5172,10064,10283,10463,11151,12090,13813,15127,22975,
chr20	33104188	33128762	NM_014183	0	+	33104263	33128428	0	4	78,76,168,378,	0,9884,18243,24196,
chr20	33148345	33265089	NM_080476	0	-	33148669	33264889	0	12	438,143,125,144,155,98,101,110,63,60,65,330,	0,14562,21006,24895,27911,55500,74073,77334,83622,84733,96638,116414,
chr20	33292147	33301240	NM_021202	0	+	33296543	33298111	0	5	169,117,173,289,3379,	0,1014,4347,4892,5714,
chr20	33516234	33543609	NM_000178	0	-	33516630	33539655	0	13	520,190,82,195,67,78,81,117,140,76,146,137,80,	0,969,2904,3507,7144,8331,8511,13281,14056,14499,17521,23292,27295,
chr20	33703166	33735139	NM_018217	0	-	33703235	33735061	0	11	570,122,145,125,142,212,126,106,40,111,185,	0,3234,8526,10887,16278,19374,22516,27009,29615,31461,31788,
chr20	33759874	33765165	NM_006404	0	+	33759957	33764616	0	4	153,252,279,665,	0,2630,4096,4626,
chr20	33866720	33872575	NM_181466	0	-	33866999	33872290	0	5	289,182,177,317,47,	0,648,1024,5258,5808,
chr20	34129826	34145405	NM_198398	0	+	34129846	34145275	0	14	108,71,88,120,94,166,58,15,32,97,65,137,56,210,	0,245,435,744,5336,6435,6734,12316,12988,13977,14151,14917,15138,15369,
chr20	34287326	34288902	NM_080748	0	+	34287554	34288828	0	3	52,131,183,	0,228,1393,
chr20	35169921	35179849	NM_006097	0	+	35173287	35177652	0	4	43,210,162,2370,	0,3340,6513,7558,
chr20	35280173	35374493	NM_032013	0	-	35281922	35350138	0	16	1931,52,36,48,52,66,104,57,87,61,63,121,106,36,105,46,	0,4589,4726,8566,13275,13465,14518,19570,29045,30747,32642,35721,36908,55201,69908,94274,
chr20	35504540	35522634	NM_080628	0	+	35504577	35517789	0	7	70,156,153,96,74,153,1370,	0,1761,2903,4517,11317,13113,16724,
chr20	35520226	35580246	NM_015474	0	-	35521334	35580046	0	16	1243,138,105,93,140,116,92,109,101,156,71,116,161,73,67,408,	0,5998,6616,12333,13540,19394,20637,24898,25125,27540,35358,38936,43205,49215,54914,59612,
chr20	35757223	35807951	NM_213632	0	-	35757422	35807883	0	13	347,161,153,125,136,96,145,80,123,146,122,165,161,	0,8989,12341,14896,18953,29039,30071,31276,39300,43091,45174,50402,50567,
chr20	35807732	35870022	NM_002951	0	+	35807759	35869718	0	17	40,194,96,176,76,135,177,119,106,92,115,195,87,96,76,130,317,	0,4850,19067,19720,24555,25437,27943,30717,34430,44548,46358,49220,50643,52966,54690,57250,61973,
chr20	36766344	36793672	NM_198951	0	-	36766482	36793600	0	10	443,243,104,136,178,129,119,243,180,82,	0,1469,3339,4121,8774,10018,12996,17904,23477,27246,
chr20	42219576	42275939	NM_016004	0	+	42223338	42275623	0	14	118,125,88,130,76,72,127,87,69,155,88,109,146,364,	0,3756,5498,12823,13246,14065,22913,28003,29920,32954,44989,46208,51542,55999,
chr20	42295753	42345122	NM_002466	0	+	42295923	42344727	0	14	190,94,72,93,221,163,288,414,140,100,114,105,150,524,	0,6692,14670,15680,19738,25043,32643,35376,38105,42849,44374,45888,48020,48845,
chr20	43124861	43150757	NM_198941	0	-	43128936	43150592	0	11	135,177,228,181,91,170,138,80,194,162,204,	0,4037,4852,7594,8580,10606,13670,15068,16580,17658,25692,
chr20	43343484	43356453	NM_003881	0	+	43344031	43355948	0	4	607,217,255,726,	0,5053,9894,12243,
chr20	43514345	43537173	NM_139323	0	+	43530174	43535079	0	6	182,303,124,164,96,2151,	0,15826,18288,19263,20296,20677,
chr20	43570770	43589038	NM_006809	0	-	43571749	43588974	0	7	1084,127,148,170,153,100,191,	0,1323,6600,9703,12938,14256,18077,
chr20	43880879	43883205	NM_003064	0	-	43881055	43883184	0	4	181,150,159,106,	0,763,1336,2220,
chr20	44044780	44054881	NM_015937	0	+	44044796	44054466	0	12	203,178,128,101,87,88,98,166,201,166,84,668,	0,376,2711,3154,3363,3995,4191,4387,5242,8075,8355,9433,
chr20	44519973	44527458	NM_000308	0	+	44520207	44527089	0	15	45,194,112,51,87,156,92,85,92,79,140,76,90,105,453,	0,234,581,938,1063,1390,1885,2653,3315,3488,3659,5630,6382,6670,7032,
chr20	46286149	46415360	NM_198596	0	-	46287105	46386107	0	21	987,54,25,124,143,170,60,95,97,229,196,130,57,129,176,151,170,152,240,275,569,	0,1993,2291,4367,5664,6047,6724,7793,8451,8854,14792,19088,19672,21270,25588,27025,32720,45113,79297,99783,128642,
chr20	47662848	47713486	NM_001316	0	+	47675000	47712975	0	25	112,96,143,102,146,91,108,93,168,130,66,203,85,62,137,104,98,151,209,98,86,82,147,232,601,	0,12141,16890,19880,20053,20878,22403,23893,25974,26256,28473,29006,30668,32249,37714,38971,41697,42935,43226,44430,44625,45734,47828,48420,50037,
chr20	54934029	54943718	NM_080821	0	+	54934061	54941343	0	3	218,176,2592,	0,6113,7097,
chr20	55043640	55093942	NM_016407	0	+	55043753	55093321	0	9	182,95,94,140,79,114,55,96,800,	0,4716,6093,8400,15526,44730,48350,48521,49502,
chr20	57466475	57486243	NM_080426	0	+	57466781	57485884	0	12	445,73,58,120,98,55,74,59,121,131,68,506,	0,4191,12107,12251,13962,17741,17929,18100,18263,18530,18913,19262,
chr20	57556310	57570168	NM_198976	0	+	57556364	57569731	0	15	114,116,110,110,108,153,131,166,135,140,115,96,141,130,472,	0,4837,5498,6452,7658,8232,8602,9654,10056,10625,11742,12193,12368,12854,13386,
chr20	57570239	57582309	NM_001336	0	-	57570703	57582183	0	6	575,163,151,180,164,269,	0,1454,2418,6280,11137,11801,
chr20	60711788	60718450	NM_002792	0	-	60711912	60718359	0	7	217,63,120,123,125,127,187,	0,631,1438,2342,3048,4085,6475,
chr20	60962158	60963576	NM_001024	0	+	60962394	60963522	0	6	34,68,64,72,56,64,	0,218,508,740,1206,1354,
chr20	62119366	62130436	NM_001958	0	-	62119650	62129116	0	8	412,235,257,151,297,180,215,26,	0,904,2465,5123,6791,7842,9606,11044,
chr20	62152117	62153559	NM_024299	0	+	62152661	62153232	0	4	130,80,78,539,	0,519,747,903,
chr20	62612484	62664453	NM_012469	0	+	62612598	62664346	0	21	185,169,119,79,177,156,95,157,163,119,219,123,122,139,120,177,134,92,115,127,260,	0,1915,3775,12275,13784,14195,17913,18471,19945,29068,30153,35591,41625,43423,44807,45850,46471,47346,48245,50786,51709,
chr21	26957967	26979793	NM_017446	0	-	26958018	26979787	0	10	99,48,154,66,113,68,100,140,207,79,	0,3179,7156,8237,11646,14143,15712,18140,20793,21747,
chr21	27096790	27107965	NM_001003701	0	-	27096950	27107266	0	4	198,125,171,716,	0,746,5151,10459,
chr21	27252860	27543088	NM_201414	0	-	27253980	27542938	0	16	1222,147,101,54,222,100,129,159,75,134,203,194,113,130,168,207,	0,11173,17024,24475,31192,74043,75080,94522,95406,101796,141295,170455,172691,209398,231435,290021,
chr21	30428647	30445969	NM_006585	0	-	30428795	30445911	0	15	226,120,165,72,116,88,67,179,138,62,181,150,80,91,118,	0,4214,4926,5169,5801,6001,6163,7025,8641,10389,10564,11229,13096,13920,17204,
chr21	33031934	33041243	NM_000454	0	+	33032082	33040891	0	5	220,97,70,118,460,	0,4168,6827,7636,8849,
chr21	34896316	34914423	NM_175085	0	-	34897071	34911621	0	11	991,169,86,88,126,69,112,175,96,186,53,	0,4156,4508,4839,6748,7478,8334,10568,11214,15160,18054,
chr21	35275756	35288108	NM_001697	0	-	35275829	35288067	0	7	187,87,113,130,111,51,77,	0,482,3888,5629,8836,10997,12275,
chr21	38437663	38445103	NM_153681	0	-	38437881	38444887	0	4	349,119,73,370,	0,1898,4188,7070,
chr21	40546694	40555377	NM_003720	0	-	40547515	40555311	0	7	896,137,199,63,152,107,200,	0,2666,3680,5155,5516,7003,8483,
chr21	40714240	40721014	NM_004965	0	-	40715037	40720843	0	6	845,129,48,30,33,186,	0,2831,5977,6107,6230,6588,
chr21	45193545	45196256	NM_000100	0	-	45194082	45196150	0	3	666,102,172,	0,993,2539,
chr21	46225531	46237977	NM_006936	0	-	46226865	46237883	0	4	1424,72,129,115,	0,3430,8359,12331,
chr21	46269512	46293605	NM_004339	0	-	46271495	46293531	0	6	2030,47,172,109,53,189,	0,5612,6595,11565,15797,23904,
chr21	47706243	47712435	NM_001006114	0	+	47706827	47711403	0	3	86,254,1188,	0,540,5004,
chr22	19163093	19166249	NM_005984	0	-	19163642	19166186	0	9	664,74,116,105,85,139,100,108,157,	0,840,997,1265,1539,2146,2361,2552,2999,
chr22	19419424	19423601	NM_003776	0	+	19420077	19423485	0	4	706,84,159,441,	0,1363,2834,3736,
chr22	19437433	19466716	NM_005659	0	-	19438192	19466608	0	12	834,82,89,48,66,69,73,131,122,33,133,111,	0,4838,5769,6676,6942,8160,15291,17962,21776,25157,25559,29172,
chr22	19929294	19957498	NM_000754	0	+	19950049	19956259	0	6	126,91,289,194,132,1440,	0,19427,20755,21794,22396,26764,
chr22	20105027	20114878	NM_002882	0	+	20105172	20114575	0	6	160,137,158,129,66,404,	0,1508,4759,7803,8798,9447,
chr22	24129152	24180196	NM_003073	0	+	24129356	24176367	0	9	297,139,130,138,128,167,191,132,3869,	0,4790,6593,13978,16329,29804,38259,46606,47175,
chr22	24236569	24237410	NM_002415	0	+	24236661	24237293	0	3	200,173,184,	0,389,657,
chr22	24313559	24322019	NM_001355	0	-	24313739	24316603	0	4	253,176,133,103,	0,2397,2936,8357,
chr22	29664256	29696511	NM_013986	0	+	29664325	29696151	0	18	82,37,52,124,18,187,168,212,181,35,33,119,130,123,163,98,253,400,	0,3948,4112,5473,5997,9762,14122,18655,20338,23297,23869,24220,27972,29560,30466,30967,31332,31855,
chr22	29723668	29784572	NM_001127	0	-	29724809	29763232	0	23	1216,9,155,87,85,130,146,144,21,202,260,99,166,116,96,121,222,191,246,136,106,64,160,	0,2032,2698,2943,3769,4107,6585,11310,12074,12976,13821,14605,21538,22355,23491,24025,26970,28746,31046,32144,35321,39527,60744,
chr22	29950797	29977102	NM_003634	0	-	29951923	29977071	0	10	1191,84,95,32,141,71,95,46,128,129,	0,4061,5925,6362,6697,6983,14384,15353,15596,26176,
chr22	30163357	30166402	NM_001003684	0	+	30163387	30163576	0	2	239,736,	0,2309,
chr22	30184600	30234263	NM_032204	0	-	30185001	30228314	0	20	573,80,103,131,100,120,215,193,75,69,108,75,113,111,68,130,171,159,98,97,	0,1857,3821,4748,4965,12379,13382,16026,17604,17873,18185,19499,24818,26045,27394,33723,36475,37010,43633,49566,
chr22	31500762	31503554	NM_080430	0	-	31500955	31503491	0	5	352,79,35,36,192,	0,431,881,1153,2600,
chr22	32783568	32808234	NM_014306	0	-	32783978	32808143	0	12	518,120,111,189,176,160,157,157,100,68,79,184,	0,4658,6310,7444,8492,10359,12021,14165,19080,20593,21173,24482,
chr22	32871223	32894818	NM_001033024	0	+	32871348	32894517	0	9	162,143,228,142,84,96,177,38,688,	0,3896,8660,9831,12508,15849,17868,20256,22907,
chr22	32903806	33454367	NM_003490	0	-	32909678	33402647	0	14	6005,292,88,135,103,75,143,63,90,160,92,58,473,90,	0,10223,20098,21054,25972,30215,33750,88853,357095,361146,423568,472823,498530,550471,
[truncated: 750 more rows]
